# Supplementary material for: Crystal structure of 9-butyl-6-[2-(pyridin-4-yl)ethen­yl]carbazol-3-amine
Source: Acta Crystallogr E Crystallogr Commun. 2015 Apr 25;71(Pt 5):o345–6. doi: 10.1107/S2056989015007975 (PMC4420045; doi:10.1107/S2056989015007975)
Supplement: Supplementary file 1 [file e-71-0o345-sup1.cif]

##############################################################################
#                                                                            #
# This CIF contains the data in a paper accepted for publication in          #
# Acta Crystallographica Section E. It conforms to the requirements of       #
# Notes for Authors for Acta Crystallographica Section E, and has been       #
# peer reviewed under the auspices of the IUCr Commission on Journals.       #
#                                                                            #
# Full details of the Crystallographic Information File format               #
# are given in the paper "The Crystallographic Information File (CIF):       #
# a New Standard Archive File for Crystallography" by S. R. Hall, F. H.      #
# Allen and I. D. Brown [Acta Cryst. (1991), A47, 655-685].                  #
#                                                                            #
# The current version of the core CIF dictionary is obtainable from          #
# ftp://ftp.iucr.org/pub/cif_core.dic.                                       #
#                                                                            #
# Software is freely available for graphical display of the structure(s)     #
# in this CIF. For information consult the CIF software page                 #
# http://www.iucr.org/resources/cif/software.                                #
#                                                                            #
# This file may be used for bona fide research purposes within the           #
# scientific community so long as proper attribution is given to the journal # 
# article from which it was obtained.                                        #
#                                                                            #
##############################################################################
data_I
_database_code_depnum_ccdc_archive 'CCDC 1061103'
_audit_creation_method     SHELXL-97
_chemical_name_systematic
;
9-Butyl-6-[2-(pyridin-4-yl)ethenyl]carbazol-3-amine
;
_chemical_name_common     ?
_chemical_formula_moiety     'C23 H23 N3'
_chemical_formula_sum     'C23 H23 N3'
_chemical_formula_iupac     'C23 H23 N3'
_chemical_formula_weight     341.44
_chemical_melting_point     ?
_symmetry_cell_setting     monoclinic
_symmetry_space_group_name_H-M     'P 21/c '
loop_
    _symmetry_equiv_pos_as_xyz
    'x, y, z'
    '-x, y+1/2, -z+1/2'
    '-x, -y, -z'
    'x, -y-1/2, z-1/2'
_cell_length_a     11.296(4)
_cell_length_b     18.719(7)
_cell_length_c     17.829(7)
_cell_angle_alpha     90.00
_cell_angle_beta     95.362(5)
_cell_angle_gamma     90.00
_cell_volume     3753(2)
_cell_formula_units_Z     8
_cell_measurement_reflns_used     7036
_cell_measurement_theta_min     2.29
_cell_measurement_theta_max     24.25
_cell_measurement_temperature     296(2)
_exptl_crystal_description     ?
_exptl_crystal_colour     ?
_exptl_crystal_size_max     0.30
_exptl_crystal_size_mid     0.20
_exptl_crystal_size_min     0.20
_exptl_crystal_density_diffrn     1.209
_exptl_crystal_density_meas     ?
_exptl_crystal_density_method     'not measured'
_exptl_crystal_F_000     1456
_exptl_absorpt_coefficient_mu     0.072
_exptl_absorpt_correction_type     none
_exptl_absorpt_process_details     ?
_exptl_absorpt_correction_T_min     .
_exptl_absorpt_correction_T_max     .
_exptl_special_details
;
;
_diffrn_ambient_temperature     296(2)
_diffrn_radiation_type     MoK\a
_diffrn_radiation_wavelength     0.71073
_diffrn_radiation_source     'fine-focus sealed tube'
_diffrn_radiation_monochromator     graphite
_diffrn_measurement_device_type     'Bruker SMART CCD'
_diffrn_measurement_method     \w
_diffrn_detector_area_resol_mean     ?
_diffrn_reflns_number     26552
_diffrn_reflns_av_R_equivalents     0.0285
_diffrn_reflns_av_sigmaI/netI     0.0251
_diffrn_reflns_theta_min     1.58
_diffrn_reflns_theta_max     25.00
_diffrn_reflns_theta_full     25.00
_diffrn_measured_fraction_theta_max     1.000
_diffrn_measured_fraction_theta_full     1.000
_diffrn_reflns_limit_h_min     -13
_diffrn_reflns_limit_h_max     12
_diffrn_reflns_limit_k_min     -20
_diffrn_reflns_limit_k_max     22
_diffrn_reflns_limit_l_min     -21
_diffrn_reflns_limit_l_max     21
_diffrn_standards_number     ?
_diffrn_standards_interval_count     ?
_diffrn_standards_interval_time     ?
_diffrn_standards_decay_%     ?
_refine_special_details
;
Refinement of <i>F</i>^2^ against ALL reflections. The weighted <i>R</i>-factor
<i>wR</i> and goodness of fit <i>S</i> are based on <i>F</i>^2^, conventional
<i>R</i>-factors <i>R</i> are based on <i>F</i>, with <i>F</i> set to zero for
negative <i>F</i>^2^. The threshold expression of <i>F</i>^2^ >
\s(<i>F</i>^2^) is used only for calculating <i>R</i>-factors(gt) <i>etc</i>.
and is not relevant to the choice of reflections for refinement.
<i>R</i>-factors based on <i>F</i>^2^ are statistically about twice as large
as those based on <i>F</i>, and <i>R</i>- factors based on ALL data will be
even larger.
;
_reflns_number_total     6604
_reflns_number_gt     4780
_reflns_threshold_expression     I>2\s(I)
_refine_ls_structure_factor_coef     Fsqd
_refine_ls_matrix_type     full
_refine_ls_R_factor_all     0.0765
_refine_ls_R_factor_gt     0.0530
_refine_ls_wR_factor_gt     0.1455
_refine_ls_wR_factor_ref     0.1661
_refine_ls_goodness_of_fit_ref     1.137
_refine_ls_restrained_S_all     1.144
_refine_ls_number_reflns     6604
_refine_ls_number_parameters     471
_refine_ls_number_restraints     5
_refine_ls_hydrogen_treatment     constr
_refine_ls_weighting_scheme     calc
_refine_ls_weighting_details
         'calc w=1/[\s^2^(Fo^2^)+(0.0773P)^2^+0.9436P] where P=(Fo^2^+2Fc^2^)/3'
_atom_sites_solution_hydrogens     geom
_atom_sites_solution_primary     direct
_atom_sites_solution_secondary     difmap
_refine_ls_shift/su_max     0.000
_refine_ls_shift/su_mean     0.000
_refine_diff_density_max     0.658
_refine_diff_density_min     -0.277
_refine_ls_extinction_method     none
_refine_ls_extinction_coef     ?
loop_
    _atom_type_symbol
    _atom_type_description
    _atom_type_scat_dispersion_real
    _atom_type_scat_dispersion_imag
    _atom_type_scat_source
    'C' 'C' 0.0033 0.0016
                         'International Tables Vol C Tables 4.2.6.8 and 6.1.1.4'
    'H' 'H' 0.0000 0.0000
                         'International Tables Vol C Tables 4.2.6.8 and 6.1.1.4'
    'N' 'N' 0.0061 0.0033
                         'International Tables Vol C Tables 4.2.6.8 and 6.1.1.4'
_computing_data_collection
;
SMART (Bruker, 2007)
;
_computing_cell_refinement
;
SAINT (Bruker, 2007)
;
_computing_data_reduction
;
SAINT (Bruker, 2007)
;
_computing_structure_solution
;
SHELXS97 (Sheldrick, 2008)
;
_computing_structure_refinement
;
SHELXL97 (Sheldrick, 2008)
;
_computing_molecular_graphics
;
SHELXTL (Sheldrick, 2008)
;
_computing_publication_material
;
SHELXTL (Sheldrick, 2008)
;
loop_
    _atom_site_type_symbol
    _atom_site_label
    _atom_site_fract_x
    _atom_site_fract_y
    _atom_site_fract_z
    _atom_site_U_iso_or_equiv
    _atom_site_adp_type
    _atom_site_calc_flag
    _atom_site_refinement_flags
    _atom_site_occupancy
    _atom_site_symmetry_multiplicity
    _atom_site_disorder_assembly
    _atom_site_disorder_group
    C C8 0.1402(2) 0.18126(11) 0.33640(12) 0.0506(5) Uani d . 1 1 . .
    C C10 0.07484(18) 0.28290(11) 0.26009(11) 0.0439(5) Uani d . 1 1 . .
    C C11 0.06577(18) 0.33974(11) 0.20495(11) 0.0434(5) Uani d . 1 1 . .
    C C18 0.3040(2) 0.09517(12) 0.31670(12) 0.0526(6) Uani d . 1 1 . .
    H H18 0.3148 0.1176 0.2713 0.063 Uiso calc R 1 1 . .
    C C17 0.2208(2) 0.12164(12) 0.35622(13) 0.0526(5) Uani d . 1 1 . .
    H H17 0.2125 0.0997 0.4022 0.063 Uiso calc R 1 1 . .
    C C12 -0.04171(18) 0.37514(11) 0.21275(11) 0.0457(5) Uani d . 1 1 . .
    C C16 0.14005(19) 0.36372(11) 0.15188(12) 0.0471(5) Uani d . 1 1 . .
    H H16 0.2116 0.3405 0.1465 0.057 Uiso calc R 1 1 . .
    C C15 0.10675(19) 0.42226(11) 0.10720(12) 0.0470(5) Uani d . 1 1 . .
    C C5 -0.02863(19) 0.28735(11) 0.29917(12) 0.0488(5) Uani d . 1 1 . .
    C C9 0.15800(19) 0.22968(11) 0.27827(12) 0.0492(5) Uani d . 1 1 . .
    H H9 0.2252 0.2260 0.2521 0.059 Uiso calc R 1 1 . .
    C C19 0.38121(18) 0.03355(11) 0.33784(12) 0.0464(5) Uani d . 1 1 . .
    C C7 0.0385(2) 0.18909(13) 0.37517(13) 0.0577(6) Uani d . 1 1 . .
    H H7 0.0278 0.1578 0.4145 0.069 Uiso calc R 1 1 . .
    C C13 -0.0760(2) 0.43368(12) 0.16804(13) 0.0526(5) Uani d . 1 1 . .
    H H13 -0.1474 0.4571 0.1732 0.063 Uiso calc R 1 1 . .
    C C20 0.3807(2) -0.00335(13) 0.40535(13) 0.0559(6) Uani d . 1 1 . .
    H H20 0.3287 0.0102 0.4403 0.067 Uiso calc R 1 1 . .
    C C34 0.5999(2) 1.02101(12) 0.11976(11) 0.0492(5) Uani d . 1 1 . .
    C C33 0.57620(19) 1.09595(12) 0.12853(12) 0.0482(5) Uani d . 1 1 . .
    C C14 -0.0013(2) 0.45628(12) 0.11577(12) 0.0520(5) Uani d . 1 1 . .
    H H14 -0.0236 0.4953 0.0854 0.062 Uiso calc R 1 1 . .
    C C28 0.6780(2) 1.12522(12) 0.16791(12) 0.0525(5) Uani d . 1 1 . .
    C C21 0.4568(2) -0.05970(13) 0.42064(14) 0.0608(6) Uani d . 1 1 . .
    H H21 0.4538 -0.0833 0.4663 0.073 Uiso calc R 1 1 . .
    C C23 0.4605(2) 0.00853(13) 0.28947(13) 0.0568(6) Uani d . 1 1 . .
    H H23 0.4644 0.0305 0.2430 0.068 Uiso calc R 1 1 . .
    C C37 0.7160(2) 1.00873(12) 0.15361(12) 0.0532(6) Uani d . 1 1 . .
    C C35 0.5315(2) 0.96430(12) 0.09044(13) 0.0554(6) Uani d . 1 1 . .
    H H35 0.4561 0.9729 0.0665 0.066 Uiso calc R 1 1 . .
    C C36 0.5740(2) 0.89555(13) 0.09647(14) 0.0635(6) Uani d U 1 1 . .
    C C6 -0.0456(2) 0.24026(13) 0.35797(13) 0.0582(6) Uani d . 1 1 . .
    H H6 -0.1123 0.2437 0.3846 0.070 Uiso calc R 1 1 . .
    C C31 0.4804(2) 1.21038(13) 0.12857(15) 0.0608(6) Uani d . 1 1 . .
    C C45 0.2326(3) 0.66774(13) -0.00112(15) 0.0666(7) Uani d . 1 1 . .
    H H45 0.1796 0.6703 -0.0442 0.080 Uiso calc R 1 1 . .
    C C4 -0.2165(2) 0.36238(13) 0.28986(14) 0.0601(6) Uani d . 1 1 . .
    H H4A -0.2499 0.3222 0.3150 0.072 Uiso calc R 1 1 . .
    H H4B -0.2673 0.3715 0.2439 0.072 Uiso calc R 1 1 . .
    C C32 0.4770(2) 1.13893(13) 0.10920(13) 0.0557(6) Uani d . 1 1 . .
    H H32 0.4091 1.1196 0.0834 0.067 Uiso calc R 1 1 . .
    C C22 0.5335(2) -0.04822(13) 0.30896(15) 0.0630(6) Uani d . 1 1 . .
    H H22 0.5850 -0.0634 0.2745 0.076 Uiso calc R 1 1 . .
    C C39 0.6912(3) 0.88488(14) 0.12855(15) 0.0710(7) Uani d U 1 1 . .
    H H39 0.7213 0.8386 0.1311 0.085 Uiso calc R 1 1 . .
    C C26 0.9762(2) 1.09499(16) 0.16513(17) 0.0767(8) Uani d . 1 1 . .
    H H26A 1.0532 1.0988 0.1939 0.092 Uiso calc R 1 1 . .
    H H26B 0.9787 1.0538 0.1324 0.092 Uiso calc R 1 1 . .
    C C42 0.3969(2) 0.71893(14) 0.07683(16) 0.0705(6) Uani d U 1 1 . .
    C C27 0.8826(2) 1.08206(15) 0.21935(15) 0.0713(7) Uani d . 1 1 . .
    H H27A 0.9045 1.0400 0.2493 0.086 Uiso calc R 1 1 . .
    H H27B 0.8819 1.1224 0.2534 0.086 Uiso calc R 1 1 . .
    C C41 0.4903(3) 0.77281(15) 0.09790(17) 0.0784(8) Uani d U 1 1 . .
    H H41 0.5541 0.7593 0.1317 0.094 Uiso calc R 1 1 . .
    C C40 0.4888(3) 0.83625(14) 0.07270(16) 0.0747(7) Uani d U 1 1 . .
    H H40 0.4284 0.8473 0.0354 0.090 Uiso calc R 1 1 . .
    C C3 -0.2190(2) 0.42683(15) 0.33998(15) 0.0681(7) Uani d . 1 1 . .
    H H3A -0.1855 0.4671 0.3150 0.082 Uiso calc R 1 1 . .
    H H3B -0.3011 0.4383 0.3465 0.082 Uiso calc R 1 1 . .
    C C38 0.7640(2) 0.94025(13) 0.15659(14) 0.0647(7) Uani d . 1 1 . .
    H H38 0.8418 0.9319 0.1766 0.078 Uiso calc R 1 1 . .
    C C29 0.6807(2) 1.19679(13) 0.18829(14) 0.0644(6) Uani d . 1 1 . .
    H H29 0.7480 1.2164 0.2146 0.077 Uiso calc R 1 1 . .
    C C46 0.3153(3) 0.72233(14) 0.01270(15) 0.0739(7) Uani d U 1 1 . .
    H H46 0.3164 0.7607 -0.0203 0.089 Uiso calc R 1 1 . .
    C C30 0.5828(2) 1.23771(14) 0.16907(15) 0.0659(7) Uani d . 1 1 . .
    H H30 0.5840 1.2855 0.1833 0.079 Uiso calc R 1 1 . .
    C C44 0.3030(3) 0.61135(15) 0.10490(18) 0.0750(8) Uani d . 1 1 . .
    H H44 0.2991 0.5731 0.1378 0.090 Uiso calc R 1 1 . .
    C C43 0.3871(3) 0.66132(15) 0.12302(17) 0.0759(7) Uani d U 1 1 . .
    H H43 0.4381 0.6566 0.1668 0.091 Uiso calc R 1 1 . .
    C C2 -0.1533(3) 0.41786(17) 0.41516(16) 0.0815(8) Uani d . 1 1 . .
    H H2A -0.0691 0.4136 0.4093 0.098 Uiso calc R 1 1 . .
    H H2B -0.1787 0.3739 0.4375 0.098 Uiso calc R 1 1 . .
    C C25 0.9563(3) 1.16126(16) 0.11666(18) 0.0816(8) Uani d . 1 1 . .
    H H25A 0.8837 1.1552 0.0837 0.098 Uiso calc R 1 1 . .
    H H25B 0.9451 1.2018 0.1491 0.098 Uiso calc R 1 1 . .
    C C1 -0.1724(3) 0.48013(19) 0.46861(17) 0.0927(10) Uani d . 1 1 . .
    H H1A -0.1630 0.5245 0.4429 0.139 Uiso calc R 1 1 . .
    H H1B -0.1150 0.4774 0.5118 0.139 Uiso calc R 1 1 . .
    H H1C -0.2511 0.4775 0.4846 0.139 Uiso calc R 1 1 . .
    C C24 1.0568(3) 1.1780(2) 0.0689(2) 0.1101(12) Uani d . 1 1 . .
    H H24A 1.1303 1.1805 0.1005 0.165 Uiso calc R 1 1 . .
    H H24B 1.0419 1.2229 0.0439 0.165 Uiso calc R 1 1 . .
    H H24C 1.0620 1.1410 0.0320 0.165 Uiso calc R 1 1 . .
    N N2 0.17911(18) 0.44634(10) 0.05257(10) 0.0597(5) Uani d . 1 1 . .
    H H2C 0.2448 0.4247 0.0466 0.072 Uiso calc R 1 1 . .
    H H2D 0.1578 0.4827 0.0251 0.072 Uiso calc R 1 1 . .
    N N1 -0.09916(16) 0.34248(10) 0.26974(10) 0.0521(5) Uani d . 1 1 . .
    N N4 0.76339(18) 1.07204(10) 0.18222(11) 0.0597(5) Uani d . 1 1 . .
    N N3 0.53538(18) -0.08319(11) 0.37428(12) 0.0618(5) Uani d . 1 1 . .
    N N6 0.2259(2) 0.61214(11) 0.04444(13) 0.0665(6) Uani d . 1 1 . .
    N N5 0.38357(19) 1.25534(13) 0.11005(17) 0.0895(8) Uani d . 1 1 . .
    H H5A 0.3199 1.2387 0.0860 0.107 Uiso calc R 1 1 . .
    H H5B 0.3875 1.2997 0.1227 0.107 Uiso calc R 1 1 . .
loop_
    _atom_site_aniso_label
    _atom_site_aniso_U_11
    _atom_site_aniso_U_22
    _atom_site_aniso_U_33
    _atom_site_aniso_U_12
    _atom_site_aniso_U_13
    _atom_site_aniso_U_23
    C8 0.0577(14) 0.0424(12) 0.0510(12) -0.0030(10) 0.0014(10) 0.0007(10)
    C10 0.0447(12) 0.0384(11) 0.0484(11) -0.0009(9) 0.0029(9) -0.0021(9)
    C11 0.0433(11) 0.0396(11) 0.0469(11) 0.0006(9) 0.0023(9) -0.0047(9)
    C18 0.0575(14) 0.0531(13) 0.0472(12) -0.0038(11) 0.0055(10) 0.0053(10)
    C17 0.0592(14) 0.0469(12) 0.0517(12) -0.0023(11) 0.0052(11) 0.0043(10)
    C12 0.0450(12) 0.0457(12) 0.0463(11) -0.0003(10) 0.0034(9) -0.0060(9)
    C16 0.0465(12) 0.0435(12) 0.0521(12) 0.0041(9) 0.0084(10) -0.0023(10)
    C15 0.0537(13) 0.0432(12) 0.0442(11) -0.0033(10) 0.0039(10) -0.0037(9)
    C5 0.0495(12) 0.0458(12) 0.0517(12) -0.0032(10) 0.0082(10) -0.0044(10)
    C9 0.0482(12) 0.0468(12) 0.0529(12) -0.0031(10) 0.0069(10) -0.0020(10)
    C19 0.0463(12) 0.0451(12) 0.0477(12) -0.0054(9) 0.0040(9) 0.0005(9)
    C7 0.0666(15) 0.0529(14) 0.0554(13) -0.0031(12) 0.0159(12) 0.0036(11)
    C13 0.0456(12) 0.0516(13) 0.0602(13) 0.0111(10) 0.0026(10) -0.0018(11)
    C20 0.0542(14) 0.0591(14) 0.0556(13) 0.0034(11) 0.0127(11) 0.0019(11)
    C34 0.0555(13) 0.0504(13) 0.0429(11) -0.0032(10) 0.0107(10) 0.0069(10)
    C33 0.0518(13) 0.0491(13) 0.0451(11) -0.0030(10) 0.0122(10) 0.0058(9)
    C14 0.0584(14) 0.0448(12) 0.0512(12) 0.0052(10) -0.0030(11) 0.0024(10)
    C28 0.0568(14) 0.0522(13) 0.0481(12) -0.0015(11) 0.0024(10) 0.0037(10)
    C21 0.0619(15) 0.0604(15) 0.0609(14) -0.0030(12) 0.0092(12) 0.0149(12)
    C23 0.0659(15) 0.0548(14) 0.0516(13) 0.0012(12) 0.0158(11) 0.0046(11)
    C37 0.0654(15) 0.0493(13) 0.0453(12) -0.0020(11) 0.0068(10) 0.0081(10)
    C35 0.0597(14) 0.0535(14) 0.0547(13) -0.0080(11) 0.0152(11) 0.0005(11)
    C36 0.0759(16) 0.0565(15) 0.0606(14) -0.0040(12) 0.0200(12) 0.0012(11)
    C6 0.0616(15) 0.0543(14) 0.0615(14) 0.0003(12) 0.0206(12) 0.0030(11)
    C31 0.0526(14) 0.0551(15) 0.0768(16) 0.0021(11) 0.0180(12) -0.0005(12)
    C45 0.0809(18) 0.0550(15) 0.0648(15) 0.0013(13) 0.0117(13) -0.0078(13)
    C4 0.0469(13) 0.0658(15) 0.0693(15) 0.0013(11) 0.0150(11) -0.0054(12)
    C32 0.0472(13) 0.0582(15) 0.0630(14) -0.0043(11) 0.0116(11) 0.0018(11)
    C22 0.0651(15) 0.0582(15) 0.0689(16) 0.0053(12) 0.0229(12) 0.0004(12)
    C39 0.097(2) 0.0438(14) 0.0740(17) 0.0070(14) 0.0186(15) 0.0115(12)
    C26 0.0597(16) 0.081(2) 0.0854(19) -0.0030(14) -0.0156(14) -0.0105(16)
    C42 0.0752(16) 0.0636(15) 0.0761(15) -0.0041(12) 0.0255(12) -0.0201(11)
    C27 0.0724(17) 0.0723(17) 0.0637(16) 0.0049(14) -0.0221(14) -0.0032(13)
    C41 0.0883(19) 0.0602(17) 0.0870(19) 0.0006(13) 0.0085(16) 0.0007(14)
    C40 0.100(2) 0.0579(16) 0.0699(17) -0.0029(13) 0.0281(15) -0.0027(13)
    C3 0.0584(15) 0.0798(18) 0.0683(16) 0.0086(13) 0.0166(12) -0.0035(13)
    C38 0.0719(16) 0.0569(15) 0.0645(15) 0.0077(13) 0.0023(13) 0.0149(12)
    C29 0.0673(16) 0.0580(15) 0.0661(15) -0.0050(13) -0.0032(12) -0.0074(12)
    C46 0.104(2) 0.0522(15) 0.0692(15) -0.0013(15) 0.0285(13) 0.0020(13)
    C30 0.0719(17) 0.0514(14) 0.0755(17) -0.0023(13) 0.0124(14) -0.0075(12)
    C44 0.085(2) 0.0575(16) 0.083(2) 0.0022(15) 0.0112(17) 0.0012(14)
    C43 0.0782(18) 0.0707(17) 0.0793(18) 0.0019(15) 0.0096(15) -0.0049(13)
    C2 0.0763(19) 0.093(2) 0.0745(18) 0.0062(16) 0.0033(15) -0.0016(16)
    C25 0.080(2) 0.0744(19) 0.087(2) -0.0147(15) -0.0064(16) -0.0077(16)
    C1 0.086(2) 0.121(3) 0.0722(18) -0.0024(19) 0.0110(16) -0.0261(18)
    C24 0.106(3) 0.107(3) 0.118(3) -0.028(2) 0.015(2) 0.000(2)
    N2 0.0712(13) 0.0541(11) 0.0558(11) 0.0035(10) 0.0176(10) 0.0101(9)
    N1 0.0462(10) 0.0529(11) 0.0588(11) 0.0045(9) 0.0130(9) 0.0007(9)
    N4 0.0630(12) 0.0545(12) 0.0589(12) 0.0016(10) -0.0094(10) 0.0037(9)
    N3 0.0599(12) 0.0514(12) 0.0753(14) 0.0026(9) 0.0130(11) 0.0063(10)
    N6 0.0704(14) 0.0531(13) 0.0771(15) -0.0013(10) 0.0119(12) -0.0038(11)
    N5 0.0544(13) 0.0635(14) 0.151(2) 0.0097(11) 0.0119(14) -0.0127(15)
_geom_special_details
;
All e.s.d.'s (except the e.s.d. in the dihedral angle between two l.s. planes)
are estimated using the full covariance matrix. The cell e.s.d.'s are taken
into account individually in the estimation of e.s.d.'s in distances, angles
and torsion angles; correlations between e.s.d.'s in cell parameters are only
used when they are defined by crystal symmetry. An approximate (isotropic)
treatment of cell e.s.d.'s is used for estimating e.s.d.'s involving l.s.
planes.
;
loop_
    _geom_bond_atom_site_label_1
    _geom_bond_atom_site_label_2
    _geom_bond_site_symmetry_2
    _geom_bond_distance
    _geom_bond_publ_flag
    C8 C7 . 1.403(3) ?
    C8 C9 . 1.405(3) ?
    C8 C17 . 1.462(3) ?
    C10 C9 . 1.387(3) ?
    C10 C5 . 1.418(3) ?
    C10 C11 . 1.446(3) ?
    C11 C16 . 1.396(3) ?
    C11 C12 . 1.401(3) ?
    C18 C17 . 1.323(3) ?
    C18 C19 . 1.474(3) ?
    C18 H18 . 0.9300 ?
    C17 H17 . 0.9300 ?
    C12 C13 . 1.389(3) ?
    C12 N1 . 1.397(3) ?
    C16 C15 . 1.386(3) ?
    C16 H16 . 0.9300 ?
    C15 C14 . 1.398(3) ?
    C15 N2 . 1.403(3) ?
    C5 N1 . 1.377(3) ?
    C5 C6 . 1.396(3) ?
    C9 H9 . 0.9300 ?
    C19 C23 . 1.382(3) ?
    C19 C20 . 1.388(3) ?
    C7 C6 . 1.363(3) ?
    C7 H7 . 0.9300 ?
    C13 C14 . 1.380(3) ?
    C13 H13 . 0.9300 ?
    C20 C21 . 1.372(3) ?
    C20 H20 . 0.9300 ?
    C34 C35 . 1.386(3) ?
    C34 C37 . 1.410(3) ?
    C34 C33 . 1.439(3) ?
    C33 C32 . 1.396(3) ?
    C33 C28 . 1.402(3) ?
    C14 H14 . 0.9300 ?
    C28 C29 . 1.388(3) ?
    C28 N4 . 1.393(3) ?
    C21 N3 . 1.342(3) ?
    C21 H21 . 0.9300 ?
    C23 C22 . 1.369(3) ?
    C23 H23 . 0.9300 ?
    C37 N4 . 1.378(3) ?
    C37 C38 . 1.391(3) ?
    C35 C36 . 1.374(3) ?
    C35 H35 . 0.9300 ?
    C36 C39 . 1.407(4) ?
    C36 C40 . 1.503(4) ?
    C6 H6 . 0.9300 ?
    C31 C32 . 1.381(3) ?
    C31 N5 . 1.395(3) ?
    C31 C30 . 1.402(4) ?
    C45 N6 . 1.327(3) ?
    C45 C46 . 1.391(4) ?
    C45 H45 . 0.9300 ?
    C4 N1 . 1.454(3) ?
    C4 C3 . 1.503(3) ?
    C4 H4A . 0.9700 ?
    C4 H4B . 0.9700 ?
    C32 H32 . 0.9300 ?
    C22 N3 . 1.334(3) ?
    C22 H22 . 0.9300 ?
    C39 C38 . 1.387(4) ?
    C39 H39 . 0.9300 ?
    C26 C25 . 1.517(4) ?
    C26 C27 . 1.517(4) ?
    C26 H26A . 0.9700 ?
    C26 H26B . 0.9700 ?
    C42 C43 . 1.368(4) ?
    C42 C46 . 1.402(4) ?
    C42 C41 . 1.482(4) ?
    C27 N4 . 1.456(3) ?
    C27 H27A . 0.9700 ?
    C27 H27B . 0.9700 ?
    C41 C40 . 1.269(4) ?
    C41 H41 . 0.9300 ?
    C40 H40 . 0.9300 ?
    C3 C2 . 1.480(4) ?
    C3 H3A . 0.9700 ?
    C3 H3B . 0.9700 ?
    C38 H38 . 0.9300 ?
    C29 C30 . 1.362(4) ?
    C29 H29 . 0.9300 ?
    C46 H46 . 0.9300 ?
    C30 H30 . 0.9300 ?
    C44 N6 . 1.321(4) ?
    C44 C43 . 1.350(4) ?
    C44 H44 . 0.9300 ?
    C43 H43 . 0.9300 ?
    C2 C1 . 1.534(4) ?
    C2 H2A . 0.9700 ?
    C2 H2B . 0.9700 ?
    C25 C24 . 1.514(5) ?
    C25 H25A . 0.9700 ?
    C25 H25B . 0.9700 ?
    C1 H1A . 0.9600 ?
    C1 H1B . 0.9600 ?
    C1 H1C . 0.9600 ?
    C24 H24A . 0.9600 ?
    C24 H24B . 0.9600 ?
    C24 H24C . 0.9600 ?
    N2 H2C . 0.8600 ?
    N2 H2D . 0.8600 ?
    N5 H5A . 0.8600 ?
    N5 H5B . 0.8600 ?
loop_
    _geom_angle_atom_site_label_1
    _geom_angle_atom_site_label_2
    _geom_angle_atom_site_label_3
    _geom_angle_site_symmetry_1
    _geom_angle_site_symmetry_3
    _geom_angle
    _geom_angle_publ_flag
    C7 C8 C9 . . 118.4(2) ?
    C7 C8 C17 . . 118.7(2) ?
    C9 C8 C17 . . 122.8(2) ?
    C9 C10 C5 . . 119.92(19) ?
    C9 C10 C11 . . 133.71(19) ?
    C5 C10 C11 . . 106.36(18) ?
    C16 C11 C12 . . 119.76(19) ?
    C16 C11 C10 . . 133.52(19) ?
    C12 C11 C10 . . 106.71(18) ?
    C17 C18 C19 . . 126.2(2) ?
    C17 C18 H18 . . 116.9 ?
    C19 C18 H18 . . 116.9 ?
    C18 C17 C8 . . 127.9(2) ?
    C18 C17 H17 . . 116.0 ?
    C8 C17 H17 . . 116.0 ?
    C13 C12 N1 . . 129.8(2) ?
    C13 C12 C11 . . 120.9(2) ?
    N1 C12 C11 . . 109.33(18) ?
    C15 C16 C11 . . 119.7(2) ?
    C15 C16 H16 . . 120.1 ?
    C11 C16 H16 . . 120.1 ?
    C16 C15 C14 . . 119.4(2) ?
    C16 C15 N2 . . 120.6(2) ?
    C14 C15 N2 . . 120.1(2) ?
    N1 C5 C6 . . 130.1(2) ?
    N1 C5 C10 . . 109.32(18) ?
    C6 C5 C10 . . 120.6(2) ?
    C10 C9 C8 . . 119.7(2) ?
    C10 C9 H9 . . 120.2 ?
    C8 C9 H9 . . 120.2 ?
    C23 C19 C20 . . 115.3(2) ?
    C23 C19 C18 . . 120.56(19) ?
    C20 C19 C18 . . 124.1(2) ?
    C6 C7 C8 . . 123.2(2) ?
    C6 C7 H7 . . 118.4 ?
    C8 C7 H7 . . 118.4 ?
    C14 C13 C12 . . 118.3(2) ?
    C14 C13 H13 . . 120.8 ?
    C12 C13 H13 . . 120.8 ?
    C21 C20 C19 . . 120.1(2) ?
    C21 C20 H20 . . 119.9 ?
    C19 C20 H20 . . 119.9 ?
    C35 C34 C37 . . 120.0(2) ?
    C35 C34 C33 . . 133.2(2) ?
    C37 C34 C33 . . 106.7(2) ?
    C32 C33 C28 . . 120.0(2) ?
    C32 C33 C34 . . 133.5(2) ?
    C28 C33 C34 . . 106.4(2) ?
    C13 C14 C15 . . 121.9(2) ?
    C13 C14 H14 . . 119.0 ?
    C15 C14 H14 . . 119.0 ?
    C29 C28 N4 . . 130.1(2) ?
    C29 C28 C33 . . 120.4(2) ?
    N4 C28 C33 . . 109.5(2) ?
    N3 C21 C20 . . 124.6(2) ?
    N3 C21 H21 . . 117.7 ?
    C20 C21 H21 . . 117.7 ?
    C22 C23 C19 . . 121.0(2) ?
    C22 C23 H23 . . 119.5 ?
    C19 C23 H23 . . 119.5 ?
    N4 C37 C38 . . 129.9(2) ?
    N4 C37 C34 . . 109.4(2) ?
    C38 C37 C34 . . 120.7(2) ?
    C36 C35 C34 . . 120.6(2) ?
    C36 C35 H35 . . 119.7 ?
    C34 C35 H35 . . 119.7 ?
    C35 C36 C39 . . 118.2(2) ?
    C35 C36 C40 . . 117.4(2) ?
    C39 C36 C40 . . 124.3(2) ?
    C7 C6 C5 . . 118.1(2) ?
    C7 C6 H6 . . 120.9 ?
    C5 C6 H6 . . 120.9 ?
    C32 C31 N5 . . 121.5(2) ?
    C32 C31 C30 . . 119.0(2) ?
    N5 C31 C30 . . 119.5(2) ?
    N6 C45 C46 . . 122.9(3) ?
    N6 C45 H45 . . 118.5 ?
    C46 C45 H45 . . 118.5 ?
    N1 C4 C3 . . 114.8(2) ?
    N1 C4 H4A . . 108.6 ?
    C3 C4 H4A . . 108.6 ?
    N1 C4 H4B . . 108.6 ?
    C3 C4 H4B . . 108.6 ?
    H4A C4 H4B . . 107.5 ?
    C31 C32 C33 . . 119.6(2) ?
    C31 C32 H32 . . 120.2 ?
    C33 C32 H32 . . 120.2 ?
    N3 C22 C23 . . 124.2(2) ?
    N3 C22 H22 . . 117.9 ?
    C23 C22 H22 . . 117.9 ?
    C38 C39 C36 . . 123.0(2) ?
    C38 C39 H39 . . 118.5 ?
    C36 C39 H39 . . 118.5 ?
    C25 C26 C27 . . 114.7(2) ?
    C25 C26 H26A . . 108.6 ?
    C27 C26 H26A . . 108.6 ?
    C25 C26 H26B . . 108.6 ?
    C27 C26 H26B . . 108.6 ?
    H26A C26 H26B . . 107.6 ?
    C43 C42 C46 . . 116.3(3) ?
    C43 C42 C41 . . 118.7(3) ?
    C46 C42 C41 . . 125.1(3) ?
    N4 C27 C26 . . 113.6(2) ?
    N4 C27 H27A . . 108.8 ?
    C26 C27 H27A . . 108.8 ?
    N4 C27 H27B . . 108.8 ?
    C26 C27 H27B . . 108.8 ?
    H27A C27 H27B . . 107.7 ?
    C40 C41 C42 . . 124.1(3) ?
    C40 C41 H41 . . 117.9 ?
    C42 C41 H41 . . 117.9 ?
    C41 C40 C36 . . 127.2(3) ?
    C41 C40 H40 . . 116.4 ?
    C36 C40 H40 . . 116.4 ?
    C2 C3 C4 . . 114.3(2) ?
    C2 C3 H3A . . 108.7 ?
    C4 C3 H3A . . 108.7 ?
    C2 C3 H3B . . 108.7 ?
    C4 C3 H3B . . 108.7 ?
    H3A C3 H3B . . 107.6 ?
    C39 C38 C37 . . 117.3(2) ?
    C39 C38 H38 . . 121.3 ?
    C37 C38 H38 . . 121.3 ?
    C30 C29 C28 . . 118.7(2) ?
    C30 C29 H29 . . 120.7 ?
    C28 C29 H29 . . 120.7 ?
    C45 C46 C42 . . 119.4(3) ?
    C45 C46 H46 . . 120.3 ?
    C42 C46 H46 . . 120.3 ?
    C29 C30 C31 . . 122.4(2) ?
    C29 C30 H30 . . 118.8 ?
    C31 C30 H30 . . 118.8 ?
    N6 C44 C43 . . 125.6(3) ?
    N6 C44 H44 . . 117.2 ?
    C43 C44 H44 . . 117.2 ?
    C44 C43 C42 . . 119.8(3) ?
    C44 C43 H43 . . 120.1 ?
    C42 C43 H43 . . 120.1 ?
    C3 C2 C1 . . 112.9(3) ?
    C3 C2 H2A . . 109.0 ?
    C1 C2 H2A . . 109.0 ?
    C3 C2 H2B . . 109.0 ?
    C1 C2 H2B . . 109.0 ?
    H2A C2 H2B . . 107.8 ?
    C24 C25 C26 . . 114.2(3) ?
    C24 C25 H25A . . 108.7 ?
    C26 C25 H25A . . 108.7 ?
    C24 C25 H25B . . 108.7 ?
    C26 C25 H25B . . 108.7 ?
    H25A C25 H25B . . 107.6 ?
    C2 C1 H1A . . 109.5 ?
    C2 C1 H1B . . 109.5 ?
    H1A C1 H1B . . 109.5 ?
    C2 C1 H1C . . 109.5 ?
    H1A C1 H1C . . 109.5 ?
    H1B C1 H1C . . 109.5 ?
    C25 C24 H24A . . 109.5 ?
    C25 C24 H24B . . 109.5 ?
    H24A C24 H24B . . 109.5 ?
    C25 C24 H24C . . 109.5 ?
    H24A C24 H24C . . 109.5 ?
    H24B C24 H24C . . 109.5 ?
    C15 N2 H2C . . 120.0 ?
    C15 N2 H2D . . 120.0 ?
    H2C N2 H2D . . 120.0 ?
    C5 N1 C12 . . 108.27(17) ?
    C5 N1 C4 . . 127.33(19) ?
    C12 N1 C4 . . 124.32(19) ?
    C37 N4 C28 . . 107.96(19) ?
    C37 N4 C27 . . 126.1(2) ?
    C28 N4 C27 . . 125.9(2) ?
    C22 N3 C21 . . 114.8(2) ?
    C44 N6 C45 . . 115.9(2) ?
    C31 N5 H5A . . 120.0 ?
    C31 N5 H5B . . 120.0 ?
    H5A N5 H5B . . 120.0 ?
loop_
    _geom_torsion_atom_site_label_1
    _geom_torsion_atom_site_label_2
    _geom_torsion_atom_site_label_3
    _geom_torsion_atom_site_label_4
    _geom_torsion_site_symmetry_1
    _geom_torsion_site_symmetry_2
    _geom_torsion_site_symmetry_3
    _geom_torsion_site_symmetry_4
    _geom_torsion
    _geom_torsion_publ_flag
    C9 C10 C11 C16 . . . . -3.2(4) ?
    C5 C10 C11 C16 . . . . 178.0(2) ?
    C9 C10 C11 C12 . . . . 178.4(2) ?
    C5 C10 C11 C12 . . . . -0.4(2) ?
    C19 C18 C17 C8 . . . . -178.2(2) ?
    C7 C8 C17 C18 . . . . 163.1(2) ?
    C9 C8 C17 C18 . . . . -14.6(4) ?
    C16 C11 C12 C13 . . . . 0.4(3) ?
    C10 C11 C12 C13 . . . . 179.04(19) ?
    C16 C11 C12 N1 . . . . -178.96(18) ?
    C10 C11 C12 N1 . . . . -0.3(2) ?
    C12 C11 C16 C15 . . . . -0.2(3) ?
    C10 C11 C16 C15 . . . . -178.4(2) ?
    C11 C16 C15 C14 . . . . -0.3(3) ?
    C11 C16 C15 N2 . . . . -178.79(19) ?
    C9 C10 C5 N1 . . . . -177.99(18) ?
    C11 C10 C5 N1 . . . . 1.0(2) ?
    C9 C10 C5 C6 . . . . 2.5(3) ?
    C11 C10 C5 C6 . . . . -178.5(2) ?
    C5 C10 C9 C8 . . . . -1.2(3) ?
    C11 C10 C9 C8 . . . . -179.9(2) ?
    C7 C8 C9 C10 . . . . -0.8(3) ?
    C17 C8 C9 C10 . . . . 176.8(2) ?
    C17 C18 C19 C23 . . . . 176.3(2) ?
    C17 C18 C19 C20 . . . . -3.5(4) ?
    C9 C8 C7 C6 . . . . 1.7(3) ?
    C17 C8 C7 C6 . . . . -176.0(2) ?
    N1 C12 C13 C14 . . . . 179.1(2) ?
    C11 C12 C13 C14 . . . . -0.1(3) ?
    C23 C19 C20 C21 . . . . 0.9(3) ?
    C18 C19 C20 C21 . . . . -179.3(2) ?
    C35 C34 C33 C32 . . . . -1.8(4) ?
    C37 C34 C33 C32 . . . . -177.7(2) ?
    C35 C34 C33 C28 . . . . 175.2(2) ?
    C37 C34 C33 C28 . . . . -0.7(2) ?
    C12 C13 C14 C15 . . . . -0.3(3) ?
    C16 C15 C14 C13 . . . . 0.5(3) ?
    N2 C15 C14 C13 . . . . 179.1(2) ?
    C32 C33 C28 C29 . . . . 0.4(3) ?
    C34 C33 C28 C29 . . . . -177.1(2) ?
    C32 C33 C28 N4 . . . . 178.61(19) ?
    C34 C33 C28 N4 . . . . 1.2(2) ?
    C19 C20 C21 N3 . . . . 0.3(4) ?
    C20 C19 C23 C22 . . . . -0.9(3) ?
    C18 C19 C23 C22 . . . . 179.3(2) ?
    C35 C34 C37 N4 . . . . -176.53(19) ?
    C33 C34 C37 N4 . . . . 0.0(2) ?
    C35 C34 C37 C38 . . . . 1.4(3) ?
    C33 C34 C37 C38 . . . . 177.9(2) ?
    C37 C34 C35 C36 . . . . 2.4(3) ?
    C33 C34 C35 C36 . . . . -173.0(2) ?
    C34 C35 C36 C39 . . . . -4.2(3) ?
    C34 C35 C36 C40 . . . . 172.0(2) ?
    C8 C7 C6 C5 . . . . -0.5(4) ?
    N1 C5 C6 C7 . . . . 179.0(2) ?
    C10 C5 C6 C7 . . . . -1.7(3) ?
    N5 C31 C32 C33 . . . . 179.7(2) ?
    C30 C31 C32 C33 . . . . -1.6(3) ?
    C28 C33 C32 C31 . . . . 0.5(3) ?
    C34 C33 C32 C31 . . . . 177.2(2) ?
    C19 C23 C22 N3 . . . . -0.4(4) ?
    C35 C36 C39 C38 . . . . 2.3(4) ?
    C40 C36 C39 C38 . . . . -173.6(2) ?
    C25 C26 C27 N4 . . . . 61.0(3) ?
    C43 C42 C41 C40 . . . . -160.0(3) ?
    C46 C42 C41 C40 . . . . 19.3(4) ?
    C42 C41 C40 C36 . . . . 174.1(2) ?
    C35 C36 C40 C41 . . . . -151.0(3) ?
    C39 C36 C40 C41 . . . . 24.9(4) ?
    N1 C4 C3 C2 . . . . -63.4(3) ?
    C36 C39 C38 C37 . . . . 1.4(4) ?
    N4 C37 C38 C39 . . . . 174.3(2) ?
    C34 C37 C38 C39 . . . . -3.2(3) ?
    N4 C28 C29 C30 . . . . -178.0(2) ?
    C33 C28 C29 C30 . . . . -0.2(4) ?
    N6 C45 C46 C42 . . . . 0.8(4) ?
    C43 C42 C46 C45 . . . . -1.4(4) ?
    C41 C42 C46 C45 . . . . 179.3(2) ?
    C28 C29 C30 C31 . . . . -0.9(4) ?
    C32 C31 C30 C29 . . . . 1.8(4) ?
    N5 C31 C30 C29 . . . . -179.4(3) ?
    N6 C44 C43 C42 . . . . 0.1(4) ?
    C46 C42 C43 C44 . . . . 0.9(4) ?
    C41 C42 C43 C44 . . . . -179.7(3) ?
    C4 C3 C2 C1 . . . . -171.7(2) ?
    C27 C26 C25 C24 . . . . 173.8(3) ?
    C6 C5 N1 C12 . . . . 178.2(2) ?
    C10 C5 N1 C12 . . . . -1.2(2) ?
    C6 C5 N1 C4 . . . . -5.0(4) ?
    C10 C5 N1 C4 . . . . 175.5(2) ?
    C13 C12 N1 C5 . . . . -178.3(2) ?
    C11 C12 N1 C5 . . . . 0.9(2) ?
    C13 C12 N1 C4 . . . . 4.8(4) ?
    C11 C12 N1 C4 . . . . -175.9(2) ?
    C3 C4 N1 C5 . . . . 103.0(3) ?
    C3 C4 N1 C12 . . . . -80.8(3) ?
    C38 C37 N4 C28 . . . . -176.9(2) ?
    C34 C37 N4 C28 . . . . 0.7(2) ?
    C38 C37 N4 C27 . . . . 4.4(4) ?
    C34 C37 N4 C27 . . . . -178.0(2) ?
    C29 C28 N4 C37 . . . . 176.8(2) ?
    C33 C28 N4 C37 . . . . -1.2(2) ?
    C29 C28 N4 C27 . . . . -4.5(4) ?
    C33 C28 N4 C27 . . . . 177.5(2) ?
    C26 C27 N4 C37 . . . . 84.9(3) ?
    C26 C27 N4 C28 . . . . -93.6(3) ?
    C23 C22 N3 C21 . . . . 1.6(4) ?
    C20 C21 N3 C22 . . . . -1.5(4) ?
    C43 C44 N6 C45 . . . . -0.7(4) ?
    C46 C45 N6 C44 . . . . 0.2(4) ?
loop_
    _geom_hbond_atom_site_label_D
    _geom_hbond_atom_site_label_H
    _geom_hbond_atom_site_label_A
    _geom_hbond_site_symmetry_A
    _geom_hbond_distance_DH
    _geom_hbond_distance_HA
    _geom_hbond_distance_DA
    _geom_hbond_angle_DHA
    N2 H2D N6 . 0.86 2.56 3.154(3) 128
    N5 H5B N3 2_665 0.86 2.36 3.163(3) 156
data_Global
_journal_date_recd_electronic     2015-03-25
_journal_date_accepted     2015-04-22
_journal_name_full     'Acta Crystallographica, Section E'
_journal_year     2015
_journal_volume     71
_journal_issue      5
_journal_page_first     o345
_journal_page_last     o346
_journal_paper_category     HO
_journal_paper_doi     10.1107/S2056989015007975
_journal_coeditor_code     HB7392
_publ_contact_author
;
Ting Zhang
Deparment of Chemistry, Anhui Science and Technolgy  University,
Fengyang 233100,
People's Republic of China
;
_publ_contact_author_email     'zhangt@ahstu.edu.cn'
_publ_contact_author_fax     '086 0550 6733165'
_publ_contact_author_phone     '086 0550 6733060'
_publ_section_title
;
Crystal structure of 9-butyl-6-[2-(pyridin-4-yl)ethenyl]carbazol-3-amine
;
loop_
    _publ_author_name
    _publ_author_address
    'Zhang, Ping'
;     Deparment of Chemistry, Anhui Science and Technolgy  University
      Fengyang 233100
      People's Republic of China
;
    'Bai, Xiang-Yang'
;     College of Chemistry & Chemical Engineering, Anhui University
      Hefei 230039
      People's Republic of China
      Key Laboratory of Functional Inorganic Materials of Anhui Province
      Hefei 230039
      People's Republic of China
;
    'Zhang, Ting'
;     Deparment of Chemistry, Anhui Science and Technolgy  University
      Fengyang 233100
      People's Republic of China
;
