# Supplementary material for: Crystal structure of 9-butyl-6-[2-(pyridin-4-yl)ethen­yl]carbazol-3-amine
Source: Acta Crystallogr E Crystallogr Commun. 2015 Apr 25;71(Pt 5):o345–6. doi: 10.1107/S2056989015007975 (PMC4420045; doi:10.1107/S2056989015007975)
Supplement: Supplementary file 2 [file e-71-0o345-Isup2.hkl]

# 
# h,k,l, Fc-squared, Fo-squared, sigma(Fo-squared) and status flag 
# 
data_I
_shelx_title ' 00 in P2(1)/c' 
_shelx_refln_list_code          4 
_shelx_F_calc_maximum      348.10 
_exptl_crystal_F_000      1456.00 
_reflns_d_resolution_high  0.8409 
 
loop_ 
 _symmetry_equiv_pos_as_xyz 
 'x, y, z' 
 '-x, y+1/2, -z+1/2' 
 '-x, -y, -z' 
 'x, -y-1/2, z-1/2' 
 
_cell_length_a    11.2956 
_cell_length_b    18.7189 
_cell_length_c    17.8289 
_cell_angle_alpha  90.000 
_cell_angle_beta   95.362 
_cell_angle_gamma  90.000 
 
_shelx_F_squared_multiplier     1.000 
 
loop_ 
 _refln_index_h 
 _refln_index_k 
 _refln_index_l 
 _refln_F_squared_calc 
 _refln_F_squared_meas 
 _refln_F_squared_sigma 
 _refln_observed_status 
   1   0   0      266.20      253.56      8.97 o 
   2   0   0    14024.01    12662.32    199.04 o 
   3   0   0     2843.05     2614.39     46.02 o 
   4   0   0     2632.27     2258.27     36.59 o 
   5   0   0       40.11       63.84      3.98 o 
   6   0   0      203.32      313.35      9.48 o 
   7   0   0      232.59      180.88      7.73 o 
   8   0   0       51.40       51.06      5.07 o 
   9   0   0       30.87       20.50      5.11 o 
  10   0   0       11.09        1.20      8.37 o 
  11   0   0      504.86      558.27     28.69 o 
  12   0   0      136.99      143.45     17.93 o 
  13   0   0      381.02      407.64     27.50 o 
   1   1   0     5862.47     5213.97     56.00 o 
   2   1   0     3567.34     3376.55     28.74 o 
   3   1   0      707.52      808.90      8.24 o 
   4   1   0     1077.39     1112.20     11.11 o 
   5   1   0     1016.13     1042.00     11.03 o 
   6   1   0      922.65     1004.66     11.76 o 
   7   1   0       55.65       70.38      2.93 o 
   8   1   0       19.41       25.81      2.28 o 
   9   1   0      139.58      148.43      6.17 o 
  10   1   0      926.18      879.58     24.93 o 
  11   1   0       27.85       26.90      7.61 o 
  12   1   0       83.66       73.16     10.14 o 
  13   1   0       27.67       33.53      8.85 o 
   0   2   0     1324.58     1099.08     22.71 o 
   1   2   0     4139.49     4029.85     37.26 o 
   2   2   0     5281.13     4959.59     41.88 o 
   3   2   0     5966.05     5911.15     50.15 o 
   4   2   0      658.53      803.48      8.61 o 
   5   2   0      589.60      531.23      7.64 o 
   6   2   0        4.91        2.62      1.30 o 
   7   2   0      435.76      442.46      6.65 o 
   8   2   0       30.24       31.82      2.79 o 
   9   2   0      411.32      385.96      9.52 o 
  10   2   0       13.17       16.11      4.64 o 
  11   2   0      433.90      449.31     26.90 o 
  12   2   0       30.22       34.76      9.56 o 
  13   2   0       53.26       71.29     16.14 o 
   1   3   0     1501.64     1347.96     13.81 o 
   2   3   0    10661.66    10929.52    100.25 o 
   3   3   0       23.20       24.26      1.48 o 
   4   3   0      161.37      167.87      3.07 o 
   5   3   0        3.34        2.44      1.26 o 
   6   3   0     1206.54     1256.89     13.31 o 
   7   3   0      384.96      352.15      5.84 o 
   8   3   0        9.92        4.19      2.33 o 
   9   3   0        1.45        4.43      3.16 o 
  10   3   0        6.14        6.88      3.71 o 
  11   3   0       85.97       95.87     10.99 o 
  12   3   0        5.60       -1.20      7.17 o 
  13   3   0        8.63       13.46      8.00 o 
   0   4   0     2794.81     2670.80     39.73 o 
   1   4   0     9910.38     9690.51     80.75 o 
   2   4   0     6557.13     5839.64     49.45 o 
   3   4   0      373.79      477.70      6.67 o 
   4   4   0     2096.37     2145.13     22.24 o 
   5   4   0     1394.85     1720.20     16.80 o 
   6   4   0      296.09      265.46      4.99 o 
   7   4   0       90.31       98.73      5.81 o 
   8   4   0      205.85      205.90      6.89 o 
   9   4   0     1247.94     1175.80     24.16 o 
  10   4   0        2.23       -5.01      3.34 o 
  11   4   0      316.77      342.83     36.46 o 
  12   4   0        4.44       10.76     10.16 o 
  13   4   0       11.98       -6.57      6.76 o 
   1   5   0      410.02      355.03      4.56 o 
   2   5   0     1089.77     1029.73     10.27 o 
   3   5   0      221.74      207.95      5.15 o 
   4   5   0      912.63      833.72     10.47 o 
   5   5   0      161.18      201.44      4.66 o 
   6   5   0       51.91       46.89      2.93 o 
   7   5   0       21.52       20.95      2.25 o 
   8   5   0      454.31      458.48     10.40 o 
   9   5   0       18.37       19.23      4.20 o 
  10   5   0      113.57      120.43      6.97 o 
  11   5   0      113.63      128.65      8.96 o 
  12   5   0       15.94       20.32      7.61 o 
  13   5   0       33.35       39.02     17.33 o 
   0   6   0     5056.38     4829.16     81.89 o 
   1   6   0      505.38      493.02      5.98 o 
   2   6   0      552.83      604.05      6.82 o 
   3   6   0      200.95      152.47      3.56 o 
   4   6   0      137.83      134.86      3.85 o 
   5   6   0       81.43       77.47      3.80 o 
   6   6   0       55.06       39.03      2.83 o 
   7   6   0      265.07      235.60      7.25 o 
   8   6   0       70.03       65.21      4.81 o 
   9   6   0      318.86      333.43      9.65 o 
  10   6   0        1.57       -0.71      3.65 o 
  11   6   0        8.22       11.99      5.69 o 
  12   6   0       27.75       22.84      8.00 o 
   1   7   0        2.46       -0.15      1.08 o 
   2   7   0     1288.87     1407.91     14.01 o 
   3   7   0      490.71      466.86      5.99 o 
   4   7   0       43.91       51.03      3.03 o 
   5   7   0      761.62      886.11     17.36 o 
   6   7   0      177.86      189.76      5.07 o 
   7   7   0      543.33      555.64     12.25 o 
   8   7   0       14.74        9.83      3.51 o 
   9   7   0      166.60      193.78      7.84 o 
  10   7   0       30.18       14.76      4.12 o 
  11   7   0        2.17        5.40      4.02 o 
  12   7   0        0.44       -6.50      4.34 o 
   0   8   0       68.75       76.15      4.59 o 
   1   8   0     4305.75     4203.41     37.14 o 
   2   8   0      938.82     1077.29     11.49 o 
   3   8   0     1726.48     2078.95     19.83 o 
   4   8   0      403.63      441.79      7.37 o 
   5   8   0      207.07      209.86      5.18 o 
   6   8   0       23.69       38.42      6.95 o 
   7   8   0       70.93       36.83      5.18 o 
   8   8   0       21.44       15.14      3.71 o 
   9   8   0      130.97      131.01      6.97 o 
  10   8   0       60.48       53.28      5.51 o 
  11   8   0       80.91       77.13     10.85 o 
  12   8   0       31.62       19.77     12.55 o 
   1   9   0       53.69       42.76      2.66 o 
   2   9   0      143.25      205.01      4.15 o 
   3   9   0       93.49       94.75      2.97 o 
   4   9   0      611.25      625.46      9.53 o 
   5   9   0      184.09      160.27      4.84 o 
   6   9   0        3.75        4.41      2.72 o 
   7   9   0       28.82       46.04      6.04 o 
   8   9   0       52.69       58.92      5.16 o 
   9   9   0      120.03      114.64      7.14 o 
  10   9   0       16.68        9.67      4.48 o 
  11   9   0        2.04       -2.90      4.14 o 
  12   9   0       23.72        8.09      7.15 o 
   0  10   0      124.98      111.93      5.92 o 
   1  10   0      355.17      485.38      6.89 o 
   2  10   0      539.90      513.06      7.34 o 
   3  10   0     1502.95     1457.57     16.76 o 
   4  10   0       16.00       13.92      2.25 o 
   5  10   0      173.25      139.95      7.54 o 
   6  10   0       22.30       12.02      2.96 o 
   7  10   0      515.88      611.38     12.76 o 
   8  10   0      120.77      148.31      9.32 o 
   9  10   0        4.63        5.16      4.56 o 
  10  10   0       15.46       10.76      4.73 o 
  11  10   0       44.90       42.50      6.49 o 
   1  11   0        0.00       -0.76      1.58 o 
   2  11   0      126.88      136.00      6.36 o 
   3  11   0      249.59      233.12      4.92 o 
   4  11   0      129.40      127.83      4.66 o 
   5  11   0      471.38      455.48      8.67 o 
   6  11   0       32.35       26.45      3.80 o 
   7  11   0       27.02       37.84      5.03 o 
   8  11   0      278.40      292.73     10.76 o 
   9  11   0        9.90       10.71      4.73 o 
  10  11   0        4.38        1.15      4.73 o 
  11  11   0        0.28        1.43      5.18 o 
   0  12   0      210.31      192.05      7.14 o 
   1  12   0       45.97       54.58      3.00 o 
   2  12   0       49.76       33.91      2.49 o 
   3  12   0      146.55      151.54      5.04 o 
   4  12   0      584.86      565.39     11.06 o 
   5  12   0       48.45       59.37      7.70 o 
   6  12   0      918.45      868.04     18.61 o 
   7  12   0        2.36       -4.22      3.77 o 
   8  12   0       49.90       40.48      5.95 o 
   9  12   0       19.87       17.98      5.43 o 
  10  12   0        0.96        1.94      4.59 o 
  11  12   0       14.45       22.59      7.01 o 
   1  13   0       45.98       52.76      3.07 o 
   2  13   0      293.32      319.75      6.28 o 
   3  13   0       15.67       19.08      4.03 o 
   4  13   0      490.17      480.11     10.33 o 
   5  13   0        0.20       -4.02      3.41 o 
   6  13   0        7.74       14.35      4.48 o 
   7  13   0       80.20       68.18      6.83 o 
   8  13   0        1.09       -5.04      4.03 o 
   9  13   0        1.67       12.42      5.03 o 
  10  13   0       12.42       24.76      6.28 o 
   0  14   0      133.95      144.87      6.65 o 
   1  14   0       67.03       90.68      4.85 o 
   2  14   0        1.73        3.11      2.44 o 
   3  14   0      423.19      426.89     11.39 o 
   4  14   0        8.79        9.68      4.34 o 
   5  14   0      308.46      305.04     10.80 o 
   6  14   0       15.19       15.72      4.73 o 
   7  14   0      153.16      149.74      9.09 o 
   8  14   0       19.17       32.34      5.89 o 
   9  14   0        5.99        8.37      5.18 o 
  10  14   0        0.00       -7.98      5.32 o 
   1  15   0      534.01      539.01     10.87 o 
   2  15   0       15.21       13.19      3.34 o 
   3  15   0        0.08       -4.35      2.90 o 
   4  15   0      118.07      133.54      8.28 o 
   5  15   0       91.27       99.97      7.80 o 
   6  15   0      154.69      151.55      9.64 o 
   7  15   0      103.42       99.23      7.80 o 
   8  15   0      129.52      145.91     11.57 o 
   9  15   0        3.41        2.18      5.06 o 
   0  16   0       21.30       18.06      5.07 o 
   1  16   0       73.93       61.71      4.73 o 
   2  16   0      735.56      699.91     15.63 o 
   3  16   0        1.67       -4.94      3.62 o 
   4  16   0       30.13       26.20      5.26 o 
   5  16   0       18.83       19.64      4.73 o 
   6  16   0        6.62        3.80      4.48 o 
   7  16   0        3.82        1.13      4.56 o 
   8  16   0        2.30        9.24      5.43 o 
   9  16   0       14.31       39.48      6.83 o 
   1  17   0       41.43       40.17      5.03 o 
   2  17   0        0.56        1.59      3.45 o 
   3  17   0       45.43       42.45      6.76 o 
   4  17   0       22.91       13.66      8.97 o 
   5  17   0       14.58        7.28      4.48 o 
   6  17   0        9.87       12.72      5.74 o 
   7  17   0       18.69       14.51      5.26 o 
   8  17   0        4.26       -3.69      4.48 o 
   0  18   0      343.19      323.50     12.68 o 
   1  18   0        0.85        2.32      3.64 o 
   2  18   0       25.02       30.92      4.83 o 
   3  18   0       12.78       13.75      5.92 o 
   4  18   0      124.41      146.09     10.99 o 
   5  18   0        2.52       -6.89      4.59 o 
   6  18   0       15.59        0.00      5.92 o 
   7  18   0       26.52       33.43      6.13 o 
   1  19   0       86.94       69.68      6.42 o 
   2  19   0      165.94      146.23     12.87 o 
   3  19   0        8.14       13.15      5.92 o 
   4  19   0        1.42        0.60      5.07 o 
   5  19   0       19.38       16.58      6.30 o 
   6  19   0        0.01        1.79      5.92 o 
   0  20   0       74.36       65.75     10.76 o 
   1  20   0       40.25       47.20      7.15 o 
   2  20   0       50.68       56.24     17.33 o 
   3  20   0       42.58       50.71      8.00 o 
   4  20   0       12.60        2.30      5.45 o 
   5  20   0       14.48       31.00      7.15 o 
   1  21   0       29.22       40.26      8.37 o 
   2  21   0       19.84        5.89      8.97 o 
   3  21   0       50.68       63.04      8.45 o 
   4  21   0        0.07        8.93      6.30 o 
   0  22   0        0.27      -10.76      7.17 o 
   1  22   0        1.74        0.00      8.37 o 
   2  22   0       15.99       21.52     10.76 o 
 -13   1   1      120.39      132.06     25.10 o 
 -12   1   1       35.66       42.18      8.45 o 
 -11   1   1       13.27       25.76     15.54 o 
 -10   1   1       90.76      100.47     10.14 o 
  -9   1   1       12.43        4.41      2.42 o 
  -8   1   1      247.34      248.54      5.34 o 
  -7   1   1      338.97      352.56      5.98 o 
  -6   1   1      949.44      847.62      9.99 o 
  -5   1   1      591.81      544.44      6.92 o 
  -4   1   1       76.53       87.77      4.19 o 
  -3   1   1      405.38      267.60      5.22 o 
  -2   1   1     2331.90     2062.72     20.07 o 
  -1   1   1     4146.78     4299.41     36.23 o 
   0   1   1       18.47       15.31      0.60 o 
   1   1   1      593.50      625.26      6.81 o 
   2   1   1      883.25      997.63      9.27 o 
   3   1   1      395.00      342.70      4.17 o 
   4   1   1      500.72      418.72      5.92 o 
   5   1   1        2.68       -0.07      1.35 o 
   6   1   1     1046.76     1323.30     13.85 o 
   7   1   1        1.14        0.00      1.30 o 
   8   1   1        0.57        3.59      1.65 o 
   9   1   1       50.70       47.84      4.22 o 
  10   1   1       64.18       57.29      8.85 o 
  11   1   1      165.86      190.66     13.93 o 
  12   1   1       60.45       95.52     11.39 o 
  13   1   1        3.92        1.99      7.47 o 
 -13   2   1        4.83       11.51      8.00 o 
 -12   2   1       12.45        6.68      8.37 o 
 -11   2   1      106.96      125.28     23.31 o 
 -10   2   1      151.64      173.01      7.09 o 
  -9   2   1        1.51        2.81      3.11 o 
  -8   2   1      269.96      283.12      5.79 o 
  -7   2   1      795.27      730.60      9.33 o 
  -6   2   1      478.64      567.05      7.55 o 
  -5   2   1      350.78      376.49      5.79 o 
  -4   2   1      400.62      357.56      4.96 o 
  -3   2   1     9996.68     9769.89     81.87 o 
  -2   2   1     1650.82     1200.51     11.10 o 
  -1   2   1      778.85      827.32      7.71 o 
   0   2   1       41.66       75.55      2.53 o 
   1   2   1     7372.19     7145.36     59.46 o 
   2   2   1    17962.45    18037.65    149.65 o 
   3   2   1     2745.01     2427.59     21.53 o 
   4   2   1        9.09        6.43      1.34 o 
   5   2   1     1503.60     1498.56     14.90 o 
   6   2   1      346.14      416.94      8.55 o 
   7   2   1      108.32      126.93      3.54 o 
   8   2   1       23.82       26.98      3.45 o 
   9   2   1       23.99       25.90      3.71 o 
  10   2   1       10.54        2.99     12.55 o 
  11   2   1      122.40      124.08     11.83 o 
  12   2   1        8.36        7.17      7.61 o 
  13   2   1        0.22        4.18      7.61 o 
 -13   3   1       11.48       13.03     13.15 o 
 -12   3   1       44.92       43.02     20.32 o 
 -11   3   1      368.96      363.37     16.47 o 
 -10   3   1       82.22       86.12      5.75 o 
  -9   3   1      178.51      180.09      6.78 o 
  -8   3   1       65.45       66.46      3.71 o 
  -7   3   1       87.52       98.25      3.53 o 
  -6   3   1      191.43      219.15      4.36 o 
  -5   3   1        0.14       -0.66      1.18 o 
  -4   3   1       87.59       99.79      2.63 o 
  -3   3   1      884.32      865.77      8.92 o 
  -2   3   1    40350.20    40034.51    421.71 o 
  -1   3   1     1259.06     1363.55     12.34 o 
   0   3   1       44.28       82.38      1.62 o 
   1   3   1     1140.92     1328.20     11.99 o 
   2   3   1     1563.48     1481.84     15.22 o 
   3   3   1     2684.73     2664.91     23.48 o 
   4   3   1     1432.08     1415.93     13.64 o 
   5   3   1     2993.59     2743.02     25.21 o 
   6   3   1      949.36      957.05     10.71 o 
   7   3   1       93.45      104.25      3.37 o 
   8   3   1        0.87       -0.66      3.11 o 
   9   3   1      172.05      187.36      6.88 o 
  10   3   1        2.86        0.48      5.47 o 
  11   3   1        8.84       11.36      6.76 o 
  12   3   1        7.16       27.37      8.00 o 
  13   3   1       32.12       26.30      8.45 o 
 -13   4   1        0.03       -2.39      7.15 o 
 -12   4   1        0.01       -3.75      6.30 o 
 -11   4   1       16.17       17.27      5.06 o 
 -10   4   1       32.93       40.58      4.56 o 
  -9   4   1       28.43       15.44      3.85 o 
  -8   4   1       60.15       51.17      3.51 o 
  -7   4   1      216.17      215.30      5.45 o 
  -6   4   1      401.03      506.30      6.96 o 
  -5   4   1      473.72      444.92      6.07 o 
  -4   4   1     1941.48     1803.83     17.13 o 
  -3   4   1     1714.81     1845.65     19.51 o 
  -2   4   1      538.02      648.12      6.91 o 
  -1   4   1    10397.42    10013.28     90.90 o 
   0   4   1     5705.67     5490.04     46.47 o 
   1   4   1     2088.74     1878.05     18.68 o 
   2   4   1      982.87      763.54      7.64 o 
   3   4   1     2661.21     2690.70     26.63 o 
   4   4   1      448.05      451.73      6.57 o 
   5   4   1      116.35      148.71      3.65 o 
   6   4   1     1328.10     1448.38     14.95 o 
   7   4   1        7.38        4.62      1.68 o 
   8   4   1       38.37       31.25      3.51 o 
   9   4   1       10.71        6.60      3.34 o 
  10   4   1      186.61      182.42      7.97 o 
  11   4   1       31.32       29.89      7.61 o 
  12   4   1        0.92       -2.47      6.30 o 
  13   4   1       58.99       63.64     10.54 o 
 -13   5   1       24.87       27.84      8.85 o 
 -12   5   1       17.77       34.44      8.85 o 
 -11   5   1       74.53       73.10      6.21 o 
 -10   5   1      157.42      148.90     11.04 o 
  -9   5   1      664.63      666.76     13.51 o 
  -8   5   1        2.83        5.15      2.72 o 
  -7   5   1       32.51       25.48      3.79 o 
  -6   5   1      321.41      330.09      5.32 o 
  -5   5   1     2478.56     2648.31     24.62 o 
  -4   5   1       98.98       65.80      2.26 o 
  -3   5   1       50.47       63.41      2.67 o 
  -2   5   1      300.80      352.10      4.56 o 
  -1   5   1      573.50      587.27      6.64 o 
   0   5   1       86.88      121.76      2.55 o 
   1   5   1      344.41      394.15      7.42 o 
   2   5   1      115.39       94.13      2.23 o 
   3   5   1     7332.53     7308.98     68.52 o 
   4   5   1     6697.43     7091.26     67.21 o 
   5   5   1     1499.61     1428.29     16.25 o 
   6   5   1      927.04      968.50     12.44 o 
   7   5   1      468.47      382.12      8.88 o 
   8   5   1       51.42       56.46      4.73 o 
   9   5   1      610.56      596.03     20.02 o 
  10   5   1       30.42       37.54      4.67 o 
  11   5   1        2.36        0.92      4.73 o 
  12   5   1       63.92       78.82     10.54 o 
 -12   6   1        3.51       -1.20      6.30 o 
 -11   6   1       47.67       65.22      6.03 o 
 -10   6   1       47.81       43.93      6.56 o 
  -9   6   1      265.96      290.16      8.88 o 
  -8   6   1      317.60      368.46      9.49 o 
  -7   6   1       80.71       64.73      4.05 o 
  -6   6   1       15.40       17.70      2.61 o 
  -5   6   1        5.89        5.85      1.92 o 
  -4   6   1     2884.52     3034.75     30.81 o 
  -3   6   1       36.62       62.78      2.67 o 
  -2   6   1      401.75      440.79      5.60 o 
  -1   6   1     1415.99     1366.27     13.24 o 
   0   6   1       53.04       42.48      2.49 o 
   1   6   1      795.29      810.20      9.45 o 
   2   6   1      522.03      556.56      6.45 o 
   3   6   1      156.86      135.02      3.50 o 
   4   6   1      952.68      920.88     13.23 o 
   5   6   1      192.42      193.02      4.85 o 
   6   6   1      219.58      212.00      5.15 o 
   7   6   1      102.24       94.03      6.96 o 
   8   6   1       23.80       25.99      3.85 o 
   9   6   1       87.69       88.10      6.17 o 
  10   6   1        9.23        2.97      3.71 o 
  11   6   1      127.08      147.53      9.61 o 
  12   6   1       37.29       48.90      8.85 o 
 -12   7   1        7.53       16.06      6.61 o 
 -11   7   1      178.79      178.37      8.69 o 
 -10   7   1       75.65       80.59      6.03 o 
  -9   7   1        8.75        7.88      3.71 o 
  -8   7   1     1737.04     1604.21     23.56 o 
  -7   7   1      126.02      158.70      5.83 o 
  -6   7   1       80.73       98.31      4.11 o 
  -5   7   1       46.06       45.65      3.61 o 
  -4   7   1     1236.37     1312.49     14.97 o 
  -3   7   1      424.74      505.18      8.54 o 
  -2   7   1      360.28      351.91      6.04 o 
  -1   7   1      145.70      167.15      3.29 o 
   0   7   1      968.90     1076.06     11.04 o 
   1   7   1     1855.08     1870.31     35.08 o 
   2   7   1      816.39      747.20      8.44 o 
   3   7   1      246.16      291.06      4.27 o 
   4   7   1      299.35      307.41      5.63 o 
   5   7   1     2725.47     3001.99     31.28 o 
   6   7   1       19.89       22.92      2.90 o 
   7   7   1      624.23      579.52     11.71 o 
   8   7   1      112.93      127.06      7.42 o 
   9   7   1       11.88       18.47      4.30 o 
  10   7   1        7.77       15.87      4.24 o 
  11   7   1       12.05       18.94      4.67 o 
  12   7   1        7.92        9.69      5.06 o 
 -12   8   1       26.62       28.23      5.89 o 
 -11   8   1        8.65        3.46      4.56 o 
 -10   8   1       18.31       30.01      5.18 o 
  -9   8   1      383.40      383.19     10.50 o 
  -8   8   1      175.61      173.32      7.94 o 
  -7   8   1       24.79       23.51      3.51 o 
  -6   8   1        0.28       -1.36      1.73 o 
  -5   8   1        2.00        0.55      2.44 o 
  -4   8   1        4.53        4.34      1.39 o 
  -3   8   1      271.84      341.51      5.52 o 
  -2   8   1      294.38      322.02      5.06 o 
  -1   8   1       52.56       52.26      2.24 o 
   0   8   1     2138.56     2308.62     21.54 o 
   1   8   1     1867.51     1932.63     22.38 o 
   2   8   1     1139.96     1321.70     14.99 o 
   3   8   1      192.01      219.64      4.03 o 
   4   8   1      532.34      555.61      8.40 o 
   5   8   1      378.17      422.93      8.82 o 
   6   8   1      189.04      201.17      6.97 o 
   7   8   1       75.32       69.20      5.05 o 
   8   8   1       25.50       23.27      3.95 o 
   9   8   1        4.82        4.40      3.34 o 
  10   8   1        0.71       -2.63      3.51 o 
  11   8   1       26.12       18.67      4.41 o 
  12   8   1        1.95       10.53      6.61 o 
 -12   9   1        4.64       10.80      5.03 o 
 -11   9   1       99.97      117.16      8.92 o 
 -10   9   1        6.86        1.09      4.48 o 
  -9   9   1      400.81      367.39     12.04 o 
  -8   9   1       71.83       70.92      5.16 o 
  -7   9   1      843.09      765.20     14.12 o 
  -6   9   1      474.82      449.14      8.29 o 
  -5   9   1      218.23      224.20      5.65 o 
  -4   9   1      818.66      888.28     10.25 o 
  -3   9   1     1252.46     1242.47     13.21 o 
  -2   9   1     1468.77     1506.99     15.39 o 
  -1   9   1      142.03      143.02      3.52 o 
   0   9   1      226.22      266.39      4.62 o 
   1   9   1        0.09        0.06      0.85 o 
   2   9   1      290.04      286.40      5.20 o 
   3   9   1        2.40       14.21      2.41 o 
   4   9   1      522.91      495.19      8.02 o 
   5   9   1       89.46      113.21      4.25 o 
   6   9   1       35.14       41.26      5.00 o 
   7   9   1        0.30       -4.40      2.93 o 
   8   9   1        5.44        9.63      3.51 o 
   9   9   1      377.16      382.87     10.73 o 
  10   9   1       19.82       27.76      4.73 o 
  11   9   1       11.61       33.15      6.01 o 
  12   9   1       68.00       58.77      9.48 o 
 -11  10   1        0.89        5.17      4.73 o 
 -10  10   1       17.42        3.19      6.01 o 
  -9  10   1       13.85       11.80      5.03 o 
  -8  10   1        2.98       -3.33      3.77 o 
  -7  10   1      367.61      382.57     11.69 o 
  -6  10   1       31.31       28.97      3.71 o 
  -5  10   1      178.10      184.23      5.44 o 
  -4  10   1      374.35      405.33      7.52 o 
  -3  10   1      669.16      685.41      8.85 o 
  -2  10   1      286.98      318.03      5.45 o 
  -1  10   1     2665.14     2918.36     27.30 o 
   0  10   1      480.06      517.51      7.88 o 
   1  10   1      896.00      941.57     13.27 o 
   2  10   1       54.11       41.26      2.55 o 
   3  10   1      127.56      145.82      4.37 o 
   4  10   1       11.97       15.85      2.21 o 
   5  10   1        4.92        1.98      1.73 o 
   6  10   1      426.84      414.67      9.98 o 
   7  10   1       17.42       18.30      3.85 o 
   8  10   1       72.71       90.39      5.93 o 
   9  10   1       21.94       33.32      9.05 o 
  10  10   1       60.02       56.91      6.83 o 
  11  10   1       80.44       97.81      8.61 o 
 -11  11   1       16.64       19.03      5.43 o 
 -10  11   1        5.88       11.48      4.92 o 
  -9  11   1       30.05       11.95      4.86 o 
  -8  11   1       33.13       40.99      5.89 o 
  -7  11   1      179.79      184.72      8.83 o 
  -6  11   1       52.94       58.12      5.43 o 
  -5  11   1       91.08       92.19      4.99 o 
  -4  11   1       73.23       56.98      3.51 o 
  -3  11   1      488.01      504.44      9.80 o 
  -2  11   1       74.35       86.47      3.25 o 
  -1  11   1      518.52      429.47      7.93 o 
   0  11   1      114.50      121.18      3.69 o 
   1  11   1      457.46      348.09      7.14 o 
   2  11   1       31.44       30.42      2.29 o 
   3  11   1       18.40       31.01      2.41 o 
   4  11   1      315.90      322.14      8.18 o 
   5  11   1      791.91      763.71     16.91 o 
   6  11   1       24.24       17.21      3.71 o 
   7  11   1      145.43      194.39      8.45 o 
   8  11   1       48.65       67.63      8.33 o 
   9  11   1        3.59        2.39      6.76 o 
  10  11   1        2.79       -2.39      5.07 o 
  11  11   1       24.39       35.77      6.42 o 
 -11  12   1        0.24        9.75      5.18 o 
 -10  12   1        6.31       10.04      5.18 o 
  -9  12   1       21.91        8.86      5.80 o 
  -8  12   1        0.32       -0.98      4.21 o 
  -7  12   1        7.87       12.06      4.48 o 
  -6  12   1       94.95       80.19      6.59 o 
  -5  12   1       70.21       84.01      8.80 o 
  -4  12   1       89.76       79.66      4.85 o 
  -3  12   1      258.04      302.50      6.49 o 
  -2  12   1       74.32       73.20      3.35 o 
  -1  12   1      195.02      227.76      5.52 o 
   0  12   1     3542.65     3446.78     32.36 o 
   1  12   1      263.59      321.99     12.07 o 
   2  12   1      316.23      343.73      8.74 o 
   3  12   1       99.66      110.91      5.51 o 
   4  12   1       35.35       27.84      3.10 o 
   5  12   1      173.35      159.84      6.67 o 
   6  12   1       51.80       44.40      5.26 o 
   7  12   1       79.13       80.69      7.11 o 
   8  12   1       62.55       50.46      9.64 o 
   9  12   1        4.98        4.72      4.56 o 
  10  12   1       49.38       52.31      9.51 o 
  11  12   1        5.46        9.75      5.18 o 
 -10  13   1        3.40        5.98      5.06 o 
  -9  13   1       27.16       20.40      6.18 o 
  -8  13   1       23.44       12.59      5.22 o 
  -7  13   1      118.47       89.04      7.28 o 
  -6  13   1      222.61      188.88     12.96 o 
  -5  13   1       27.13       42.77      5.73 o 
  -4  13   1      211.19      218.14      7.59 o 
  -3  13   1      546.65      482.24     10.13 o 
  -2  13   1      360.77      367.63      7.39 o 
  -1  13   1      243.04      234.91      5.80 o 
   0  13   1        3.76        0.13      2.21 o 
   1  13   1      389.74      408.89      7.56 o 
   2  13   1        5.00        4.22      2.32 o 
   3  13   1        5.11       10.05      2.70 o 
   4  13   1      795.91      742.20     16.38 o 
   5  13   1      510.43      450.62     14.95 o 
   6  13   1      554.84      541.76     14.46 o 
   7  13   1      179.26      198.30      9.61 o 
   8  13   1      288.11      335.22     12.38 o 
   9  13   1       44.55       24.99      5.43 o 
  10  13   1        2.75        8.41      4.86 o 
 -10  14   1       37.08       66.38      7.53 o 
  -9  14   1       25.33        2.55      5.60 o 
  -8  14   1        0.50        1.85      4.73 o 
  -7  14   1      269.38      294.52     11.49 o 
  -6  14   1      122.83      141.97      8.92 o 
  -5  14   1      996.52      943.74     19.78 o 
  -4  14   1        9.88        2.34      3.80 o 
  -3  14   1      394.38      376.14      9.34 o 
  -2  14   1        0.81       -1.79      2.33 o 
  -1  14   1       19.38        9.10      2.37 o 
   0  14   1      414.65      462.50      9.56 o 
   1  14   1        9.99        8.59      2.29 o 
   2  14   1       70.16       78.87      4.78 o 
   3  14   1       96.98       90.50      5.09 o 
   4  14   1       43.24       30.93      4.73 o 
   5  14   1       47.36       77.08      6.59 o 
   6  14   1       63.12       38.26      5.89 o 
   7  14   1      202.35      204.00      9.82 o 
   8  14   1        3.22        8.30      4.73 o 
   9  14   1       42.89       47.70      6.59 o 
  10  14   1        2.51       -1.85      4.48 o 
  -9  15   1        0.00       -1.04      4.86 o 
  -8  15   1       11.05        2.93      5.76 o 
  -7  15   1       15.95        5.98      4.73 o 
  -6  15   1      333.41      304.53     11.45 o 
  -5  15   1      986.59     1049.80     24.56 o 
  -4  15   1        1.44       -3.46      3.45 o 
  -3  15   1     1433.63     1388.53     45.23 o 
  -2  15   1     1128.94     1102.68     17.78 o 
  -1  15   1        0.31        4.80      3.11 o 
   0  15   1        7.07        9.86      2.99 o 
   1  15   1      112.18      109.34      5.86 o 
   2  15   1      419.95      378.31     10.80 o 
   3  15   1      115.16      108.16      5.81 o 
   4  15   1      146.34      158.40      8.59 o 
   5  15   1      678.54      657.06     28.64 o 
   6  15   1      185.13      218.32      9.88 o 
   7  15   1      134.06       90.37      7.80 o 
   8  15   1       20.90       10.52      5.86 o 
   9  15   1        4.59       17.08      5.89 o 
  -9  16   1        0.12       -7.10      4.73 o 
  -8  16   1        0.95       -1.62      4.86 o 
  -7  16   1        9.17        0.88      5.43 o 
  -6  16   1        2.18       -2.93      4.34 o 
  -5  16   1        3.53        7.72      4.48 o 
  -4  16   1      278.17      236.78      9.88 o 
  -3  16   1        3.00       -4.22      2.90 o 
  -2  16   1       73.13       58.67      5.05 o 
  -1  16   1        1.17       -0.60      2.99 o 
   0  16   1        0.29        1.62      2.80 o 
   1  16   1     1590.06     1629.36     26.90 o 
   2  16   1       34.83       40.88      5.26 o 
   3  16   1       59.27       67.59      7.61 o 
   4  16   1       75.80       72.38      6.65 o 
   5  16   1      155.92      158.84      9.54 o 
   6  16   1       23.55       28.32      5.43 o 
   7  16   1        3.52       -2.69      4.34 o 
   8  16   1        2.49        3.59      4.73 o 
   9  16   1        3.08       -3.60      5.43 o 
  -8  17   1        0.00       -6.51      4.34 o 
  -7  17   1       12.04       12.75      5.52 o 
  -6  17   1       11.78       14.10      5.06 o 
  -5  17   1       72.73       76.51      7.59 o 
  -4  17   1       75.33       70.10      6.94 o 
  -3  17   1      424.63      459.31     14.87 o 
  -2  17   1      109.57      134.37     12.23 o 
  -1  17   1       26.62       38.88      5.52 o 
   0  17   1      323.27      334.92     10.01 o 
   1  17   1        0.66        2.39      3.64 o 
   2  17   1      226.61      215.38      9.13 o 
   3  17   1       20.30       11.36      5.07 o 
   4  17   1        4.36       -5.98      5.98 o 
   5  17   1       49.23       46.30      7.15 o 
   6  17   1        0.70       -5.66      3.77 o 
   7  17   1        2.29        3.26      4.48 o 
   8  17   1        0.87        4.94      5.88 o 
  -7  18   1        0.27       -0.75      4.89 o 
  -6  18   1       30.92        6.44      5.03 o 
  -5  18   1       12.26        6.49      8.97 o 
  -4  18   1       49.20       46.09      7.61 o 
  -3  18   1       24.48       28.66      6.30 o 
  -2  18   1        0.08        4.78      4.14 o 
  -1  18   1      166.98      206.58     12.34 o 
   0  18   1      182.19      151.13      8.28 o 
   1  18   1        2.99        0.49      3.64 o 
   2  18   1       18.95       24.20      4.56 o 
   3  18   1       14.00       19.15      9.56 o 
   4  18   1      128.87      127.03     13.15 o 
   5  18   1        6.02        3.59      5.07 o 
   6  18   1       14.84        3.22      5.45 o 
   7  18   1       40.11       46.09      8.45 o 
  -7  19   1        0.01       -0.60      5.92 o 
  -6  19   1       68.58       55.94     14.35 o 
  -5  19   1       69.15       80.73      9.30 o 
  -4  19   1        3.26        1.79      5.07 o 
  -3  19   1       16.50        9.56      5.92 o 
  -2  19   1        9.53       18.45      4.83 o 
  -1  19   1        1.94       -0.14      4.19 o 
   0  19   1        2.27        5.76      4.59 o 
   1  19   1      110.78      142.22      8.46 o 
   2  19   1      151.29      162.66     22.12 o 
   3  19   1       21.61        5.38      5.07 o 
   4  19   1        0.39       -5.76      4.59 o 
   5  19   1        7.75        0.60      5.07 o 
   6  19   1       36.39       45.91      8.00 o 
  -5  20   1       17.35        8.05      6.30 o 
  -4  20   1       71.42       73.60      8.85 o 
  -3  20   1       86.36       91.64      9.30 o 
  -2  20   1        3.73       11.36      5.92 o 
  -1  20   1      557.54      663.15     37.06 o 
   0  20   1      121.25      112.42     10.14 o 
   1  20   1        0.12       -5.13      3.64 o 
   2  20   1      136.16      136.45     10.99 o 
   3  20   1       19.16       10.16      5.92 o 
   4  20   1       10.75       12.55      5.92 o 
   5  20   1        2.07       -7.77      7.77 o 
  -4  21   1       21.17        8.97      6.76 o 
  -3  21   1       18.63       35.90      7.61 o 
  -2  21   1       19.77        1.20      5.92 o 
  -1  21   1        0.47       13.75      6.57 o 
   0  21   1        7.34        2.99      5.07 o 
   1  21   1       36.78       21.52      9.56 o 
   2  21   1       17.25       15.30     12.55 o 
   3  21   1        1.35       -5.33      5.98 o 
   4  21   1       31.78       39.73      8.00 o 
  -2  22   1       34.47       38.25     10.76 o 
  -1  22   1       42.95       43.71      7.61 o 
   0  22   1       65.37       59.23      8.45 o 
   1  22   1       22.81       38.25     10.76 o 
 -13   0   2        2.85       -1.20      9.56 o 
 -12   0   2        0.35       -1.20      9.56 o 
 -11   0   2      330.53      295.27     21.52 o 
 -10   0   2      332.13      329.96     17.33 o 
  -9   0   2       43.53       43.40      4.70 o 
  -8   0   2      364.57      376.07      9.53 o 
  -7   0   2       86.43       74.94      4.48 o 
  -6   0   2      709.13      686.64     12.32 o 
  -5   0   2      147.42      173.02      5.84 o 
  -4   0   2     1650.83     1771.37     24.10 o 
  -3   0   2      968.35      712.21     10.76 o 
  -2   0   2     4340.78     4113.53     49.63 o 
  -1   0   2    28155.36    28206.97    334.36 o 
   0   0   2    15702.32    14502.03    173.19 o 
   1   0   2     3847.05     4056.48     77.11 o 
   2   0   2    16683.62    17584.93    220.35 o 
   3   0   2     2320.99     2027.75     89.82 o 
   4   0   2     2914.48     2540.65     40.34 o 
   5   0   2     4914.73     5547.01     84.57 o 
   6   0   2     1281.09     1136.88     49.01 o 
   7   0   2        0.00       -1.71      2.37 o 
   8   0   2      958.25      985.49     20.95 o 
   9   0   2      389.31      371.78     21.52 o 
  10   0   2      618.68      591.74     28.69 o 
  11   0   2       12.62       11.95     10.76 o 
  12   0   2       32.37       96.83     15.54 o 
  13   0   2       25.51       40.64     13.15 o 
 -13   1   2       13.43       11.26      8.00 o 
 -12   1   2       57.04       73.44     25.70 o 
 -11   1   2        8.75        0.08      7.77 o 
 -10   1   2      235.52      245.94     10.35 o 
  -9   1   2        5.15        7.69      2.92 o 
  -8   1   2       17.04       17.69      2.19 o 
  -7   1   2        6.69       -1.32      1.32 o 
  -6   1   2      418.07      393.61      6.86 o 
  -5   1   2     1081.41     1246.78     14.35 o 
  -4   1   2     2705.62     2569.96     25.83 o 
  -3   1   2      502.21      748.07      8.85 o 
  -2   1   2     5637.86     6017.14     50.77 o 
  -1   1   2      320.93      264.77      3.56 o 
   0   1   2       28.88       15.01      2.76 o 
   1   1   2     1996.62     2400.06     22.70 o 
   2   1   2     6599.70     6743.01    191.88 o 
   3   1   2     1444.28     1244.44     11.84 o 
   4   1   2       44.24       71.76      2.59 o 
   5   1   2       22.76        7.73      1.30 o 
   6   1   2       83.64       86.04      3.38 o 
   7   1   2        2.99        3.72      1.33 o 
   8   1   2        7.83        2.36      2.15 o 
   9   1   2        6.84        7.81      3.59 o 
  10   1   2      114.51      112.25     19.72 o 
  11   1   2      256.94      310.23     16.06 o 
  12   1   2      207.56      191.74     14.77 o 
  13   1   2       17.90        5.56      7.17 o 
 -13   2   2        4.82       -0.60      7.61 o 
 -12   2   2      228.73      241.93     15.15 o 
 -11   2   2      154.58      154.83     12.68 o 
 -10   2   2      113.44      122.48      6.70 o 
  -9   2   2      370.24      415.67      8.49 o 
  -8   2   2      259.03      282.73      5.76 o 
  -7   2   2     1019.92     1033.52     12.10 o 
  -6   2   2      264.90      321.01      5.48 o 
  -5   2   2      396.90      427.56      6.05 o 
  -4   2   2     2208.05     2004.62     18.81 o 
  -3   2   2    12004.37    12164.15    101.63 o 
  -2   2   2    15259.67    15791.01    131.17 o 
  -1   2   2      318.40      446.39      4.86 o 
   0   2   2      653.48      540.39      5.88 o 
   1   2   2    25245.58    23650.65    234.41 o 
   2   2   2    13063.33    12816.34    132.52 o 
   3   2   2     1672.58     1634.91     15.17 o 
   4   2   2      567.96      479.00      6.89 o 
   5   2   2     3006.67     2956.63     27.00 o 
   6   2   2     1494.34     1600.24     16.24 o 
   7   2   2      193.21      214.26      4.45 o 
   8   2   2       99.80      101.90      5.05 o 
   9   2   2       12.30        1.68      3.01 o 
  10   2   2      313.59      341.31     16.06 o 
  11   2   2      254.89      239.24     14.37 o 
  12   2   2        2.58       -3.19      6.30 o 
  13   2   2        1.18       18.39     15.54 o 
 -13   3   2       52.11       80.04     10.99 o 
 -12   3   2       10.04        4.78      6.76 o 
 -11   3   2      101.42       92.85      7.69 o 
 -10   3   2       78.46       80.65      5.86 o 
  -9   3   2       43.82       35.11      4.06 o 
  -8   3   2       49.52       59.34      3.57 o 
  -7   3   2      342.36      368.80      6.35 o 
  -6   3   2       14.54        8.20      1.66 o 
  -5   3   2       48.06       30.73      1.92 o 
  -4   3   2        2.16        9.61      1.78 o 
  -3   3   2     1178.81     1221.38     12.08 o 
  -2   3   2    11174.96    11047.14    100.01 o 
  -1   3   2     2404.70     2357.77     22.63 o 
   0   3   2     3422.70     3610.41     30.87 o 
   1   3   2    17824.15    17184.40    167.96 o 
   2   3   2    56858.19    54591.93    563.65 o 
   3   3   2       53.94       20.70      1.55 o 
   4   3   2      905.22      848.32      8.92 o 
   5   3   2      639.01      553.85      6.82 o 
   6   3   2      160.12      136.57      3.21 o 
   7   3   2       11.58       10.48      2.01 o 
   8   3   2        3.28        0.96      2.43 o 
   9   3   2       16.76       24.26      5.35 o 
  10   3   2       97.01       85.13      7.20 o 
  11   3   2        2.87        1.79      6.76 o 
  12   3   2       10.03       11.02      7.47 o 
  13   3   2       11.40       -3.19      7.47 o 
 -13   4   2        0.05       -6.77      6.30 o 
 -12   4   2        7.92       13.28      7.47 o 
 -11   4   2       64.02       67.69      5.75 o 
 -10   4   2      609.12      558.08     12.57 o 
  -9   4   2       15.73       17.88      3.71 o 
  -8   4   2       63.38       55.48      3.51 o 
  -7   4   2      258.88      261.36     10.16 o 
  -6   4   2     1297.29     1331.92     14.35 o 
  -5   4   2        8.88        4.74      1.26 o 
  -4   4   2      289.21      316.88      5.58 o 
  -3   4   2      513.94      539.91      6.46 o 
  -2   4   2      363.02      443.83      5.38 o 
  -1   4   2      385.49      412.51      5.62 o 
   0   4   2     1267.92     1216.87     12.68 o 
   1   4   2     3341.99     2963.23     28.18 o 
   2   4   2     1056.60     1055.19     11.20 o 
   3   4   2     2035.34     2353.08     23.72 o 
   4   4   2     3871.17     4005.68     39.20 o 
   5   4   2      464.98      446.68      5.70 o 
   6   4   2      207.43      235.21      4.12 o 
   7   4   2      659.67      710.92     12.45 o 
   8   4   2       95.95      101.79      5.56 o 
   9   4   2       50.94       64.81      9.91 o 
  10   4   2       81.59       81.94      7.20 o 
  11   4   2        1.05        1.04      6.30 o 
  12   4   2       88.17      100.00     19.72 o 
 -13   5   2       24.64       25.10     13.15 o 
 -12   5   2       13.97       13.01      7.15 o 
 -11   5   2      205.60      197.23      8.24 o 
 -10   5   2      148.77      154.66      7.55 o 
  -9   5   2      118.34      148.48      7.07 o 
  -8   5   2        6.39        2.05      3.50 o 
  -7   5   2      432.83      423.76      8.03 o 
  -6   5   2     1220.88     1171.97     13.10 o 
  -5   5   2      445.71      462.45      6.48 o 
  -4   5   2        0.07        1.40      1.18 o 
  -3   5   2     1033.64      947.18      9.92 o 
  -2   5   2      601.39      555.12      6.37 o 
  -1   5   2     2280.30     2282.79     20.55 o 
   0   5   2     2667.59     2947.39     26.07 o 
   1   5   2     2511.03     2719.40     29.70 o 
   2   5   2      641.69      618.39      9.21 o 
   3   5   2      661.85      618.18      9.70 o 
   4   5   2      271.32      224.02      4.83 o 
   5   5   2      796.32      786.07     10.09 o 
   6   5   2        7.90       12.52      2.09 o 
   7   5   2        1.88       -3.62      2.42 o 
   8   5   2      166.32      180.97      6.77 o 
   9   5   2      141.91      133.71      6.78 o 
  10   5   2      349.65      388.86     10.50 o 
  11   5   2       41.76       56.80      6.83 o 
  12   5   2        7.47        0.97      6.61 o 
 -12   6   2       24.13       19.62     10.76 o 
 -11   6   2      412.87      438.88     11.71 o 
 -10   6   2       38.68       40.06      5.87 o 
  -9   6   2      376.86      432.48     10.85 o 
  -8   6   2        2.60       -4.00      2.72 o 
  -7   6   2       72.89       60.73      3.55 o 
  -6   6   2       54.45       55.48      3.30 o 
  -5   6   2     1331.99     1589.58     16.20 o 
  -4   6   2        0.52       -1.50      1.10 o 
  -3   6   2      150.15      203.11      3.75 o 
  -2   6   2       29.70        9.05      1.41 o 
  -1   6   2        0.16       -0.14      1.02 o 
   0   6   2      680.53      654.49      7.44 o 
   1   6   2     2002.72     1872.19     21.61 o 
   2   6   2      100.07      135.47      2.82 o 
   3   6   2       97.88      109.60      2.35 o 
   4   6   2     1206.37     1406.00     15.83 o 
   5   6   2        9.13       18.34      2.23 o 
   6   6   2       43.59       38.26      3.80 o 
   7   6   2       12.44       19.93      3.19 o 
   8   6   2      179.34      150.83      7.02 o 
   9   6   2      113.31      127.72      6.67 o 
  10   6   2       96.48       71.02      5.67 o 
  11   6   2       66.69       52.21      6.67 o 
  12   6   2        0.75        1.20      6.76 o 
 -12   7   2        6.38       10.76      5.18 o 
 -11   7   2        1.61        2.65      4.14 o 
 -10   7   2       33.93       51.67      5.33 o 
  -9   7   2      158.32      128.70      7.07 o 
  -8   7   2      407.00      389.37      9.98 o 
  -7   7   2       11.41        9.55      2.28 o 
  -6   7   2      166.21      206.63      5.88 o 
  -5   7   2       76.17       58.47      3.15 o 
  -4   7   2      299.49      311.01      5.44 o 
  -3   7   2     2427.54     2823.71     28.61 o 
  -2   7   2     3025.22     3241.23     29.15 o 
  -1   7   2     1085.89     1166.36     12.01 o 
   0   7   2      585.47      438.01      5.80 o 
   1   7   2     2872.40     3299.37     31.72 o 
   2   7   2      496.36      694.08      8.08 o 
   3   7   2      162.81      153.91      3.13 o 
   4   7   2     2565.30     2669.91     27.63 o 
   5   7   2      898.14      879.82     11.53 o 
   6   7   2       19.70       13.13      2.90 o 
   7   7   2        3.01        0.72      2.81 o 
   8   7   2      516.76      501.69     11.26 o 
   9   7   2       55.92       52.23      5.16 o 
  10   7   2        7.50        3.95      3.85 o 
  11   7   2        3.20        1.18      4.73 o 
  12   7   2       10.21       28.09      8.45 o 
 -12   8   2        4.63        2.49      5.38 o 
 -11   8   2       24.46       31.52      5.89 o 
 -10   8   2       25.03       29.75      5.89 o 
  -9   8   2      282.95      276.40     15.27 o 
  -8   8   2       92.47       94.44      5.93 o 
  -7   8   2       94.51       97.36      4.50 o 
  -6   8   2        2.36        2.02      1.95 o 
  -5   8   2        4.01        5.99      1.92 o 
  -4   8   2       18.55        9.33      1.44 o 
  -3   8   2       93.55      104.62      3.57 o 
  -2   8   2      577.52      643.25      7.86 o 
  -1   8   2      131.72       96.59      2.85 o 
   0   8   2        2.21        0.00      1.18 o 
   1   8   2        3.02        2.92      1.26 o 
   2   8   2     2889.55     3363.26     30.44 o 
   3   8   2       75.76       93.62      3.30 o 
   4   8   2      374.12      344.82      7.74 o 
   5   8   2       73.72       78.29      3.29 o 
   6   8   2      220.87      198.03      6.67 o 
   7   8   2       17.45       41.16      4.31 o 
   8   8   2      114.92      133.63      6.81 o 
   9   8   2      103.01       93.74      6.17 o 
  10   8   2       13.83       12.90      4.24 o 
  11   8   2       13.91       21.00      5.43 o 
  12   8   2       53.10       40.05      6.98 o 
 -12   9   2        0.89        5.17      4.73 o 
 -11   9   2       77.37       57.90      6.98 o 
 -10   9   2        0.00        4.46      4.14 o 
  -9   9   2       29.64       16.42      5.03 o 
  -8   9   2       21.06        6.44      4.03 o 
  -7   9   2      340.62      383.22     17.94 o 
  -6   9   2      120.96      100.03      4.50 o 
  -5   9   2      248.14      228.88      5.73 o 
  -4   9   2      501.51      524.87      7.65 o 
  -3   9   2      600.88      612.90      8.92 o 
  -2   9   2      133.11      137.56      3.53 o 
  -1   9   2      594.92      545.51      7.17 o 
   0   9   2        4.23        1.55      1.26 o 
   1   9   2       55.94       33.91      2.20 o 
   2   9   2      496.44      475.15     13.33 o 
   3   9   2      383.60      399.59      5.90 o 
   4   9   2      166.11      171.70      4.84 o 
   5   9   2      303.94      324.34      8.34 o 
   6   9   2       99.62       78.57      7.69 o 
   7   9   2      448.09      496.51     11.00 o 
   8   9   2       14.51        7.77      3.44 o 
   9   9   2      246.43      232.51      8.74 o 
  10   9   2        3.29       -1.10      3.85 o 
  11   9   2       37.59       33.33      5.05 o 
  12   9   2        0.03       -8.61      5.74 o 
 -12  10   2        5.74        0.18      4.86 o 
 -11  10   2       43.44       48.33      6.59 o 
 -10  10   2        0.61        0.76      4.48 o 
  -9  10   2       34.35       34.70      5.89 o 
  -8  10   2       54.34       47.78      5.73 o 
  -7  10   2      108.66      103.01      7.11 o 
  -6  10   2      474.69      493.71     10.44 o 
  -5  10   2      210.47      216.86      5.79 o 
  -4  10   2      405.34      450.75      6.82 o 
  -3  10   2      922.02     1024.82     11.77 o 
  -2  10   2      106.76      140.76      3.78 o 
  -1  10   2      768.98      821.02      9.77 o 
   0  10   2        1.91        0.33      1.39 o 
   1  10   2     2020.68     2061.78     22.20 o 
   2  10   2      607.51      554.46      8.59 o 
   3  10   2      172.68      171.05      6.61 o 
   4  10   2       58.00       44.43      3.00 o 
   5  10   2        1.74        4.71      2.72 o 
   6  10   2      237.96      273.72      8.34 o 
   7  10   2       56.90       31.95      4.31 o 
   8  10   2      193.52      134.00      7.24 o 
   9  10   2       23.23        4.73      3.95 o 
  10  10   2        0.64       -0.17      6.72 o 
  11  10   2        5.84        0.90      4.59 o 
 -11  11   2        9.03       22.88      5.89 o 
 -10  11   2        5.08       -3.33      4.56 o 
  -9  11   2      151.83      188.66     13.47 o 
  -8  11   2        6.65       -3.52      3.77 o 
  -7  11   2      164.15      156.65      8.92 o 
  -6  11   2      164.06      171.96      6.67 o 
  -5  11   2       17.79       30.64      4.31 o 
  -4  11   2       48.41       58.03      4.33 o 
  -3  11   2        6.93       10.62      2.05 o 
  -2  11   2       86.30       80.70      3.83 o 
  -1  11   2      237.15      204.21      6.24 o 
   0  11   2     1560.71     1605.52     16.74 o 
   1  11   2      652.29      652.88      8.76 o 
   2  11   2      259.71      252.76      5.58 o 
   3  11   2        0.70        0.00      1.40 o 
   4  11   2       52.14       48.57      3.33 o 
   5  11   2       28.63       23.42      3.71 o 
   6  11   2      153.03      167.07      7.01 o 
   7  11   2      443.06      398.62     10.42 o 
   8  11   2      273.65      262.35      9.10 o 
   9  11   2       20.84       27.88      5.06 o 
  10  11   2       21.62        1.05      6.52 o 
  11  11   2       31.64       21.34      8.97 o 
 -11  12   2       14.42        7.09      5.43 o 
 -10  12   2       20.03       34.65      6.13 o 
  -9  12   2       29.59       18.03      5.18 o 
  -8  12   2      102.08      119.54      8.67 o 
  -7  12   2       65.32       77.20      6.83 o 
  -6  12   2      199.24      232.80      9.37 o 
  -5  12   2       18.02        5.54      3.84 o 
  -4  12   2      275.41      281.49      7.84 o 
  -3  12   2      330.38      355.70      7.36 o 
  -2  12   2       10.42       10.16      2.17 o 
  -1  12   2       77.48       78.48      3.33 o 
   0  12   2       26.75       23.25      3.89 o 
   1  12   2       26.65       15.83      2.20 o 
   2  12   2       36.25       38.34      3.22 o 
   3  12   2        6.62        5.61      2.21 o 
   4  12   2       19.49       22.17      3.51 o 
   5  12   2      105.33      100.29      6.90 o 
   6  12   2        8.13        3.87      3.40 o 
   7  12   2       39.89       37.81      5.57 o 
   8  12   2      143.14      159.72      9.31 o 
   9  12   2        4.96       14.03      4.73 o 
  10  12   2        5.25       -2.46      4.52 o 
  11  12   2       16.09       22.82      6.13 o 
 -10  13   2       62.66       65.20      7.80 o 
  -9  13   2        7.84       11.14      5.18 o 
  -8  13   2       10.54       15.51      6.21 o 
  -7  13   2       36.10       40.41      5.89 o 
  -6  13   2      149.44      122.07      7.98 o 
  -5  13   2      754.01      735.35     14.54 o 
  -4  13   2       59.86       50.67      4.33 o 
  -3  13   2       37.17       43.48      4.20 o 
  -2  13   2        1.44        4.22      2.12 o 
  -1  13   2      295.18      310.92      8.02 o 
   0  13   2      268.49      303.20      6.70 o 
   1  13   2      155.62      174.08      4.83 o 
   2  13   2      248.35      248.98     10.66 o 
   3  13   2     1071.47     1087.22     19.78 o 
   4  13   2        6.47        5.17      2.76 o 
   5  13   2      484.13      513.24     15.36 o 
   6  13   2      947.81      859.46     18.86 o 
   7  13   2      129.02      132.90      8.78 o 
   8  13   2        0.00        5.20      4.34 o 
   9  13   2        1.62       -1.63      4.48 o 
  10  13   2        4.04       16.39      5.89 o 
 -10  14   2       56.94       88.20      8.72 o 
  -9  14   2        0.16       -0.31      4.73 o 
  -8  14   2        8.09       11.64      5.15 o 
  -7  14   2      281.80      281.21     11.45 o 
  -6  14   2        1.10       -4.14      4.03 o 
  -5  14   2        8.21        8.37      3.40 o 
  -4  14   2      978.78      959.64     16.33 o 
  -3  14   2      774.91      761.04     13.85 o 
  -2  14   2       11.55       10.01      2.52 o 
  -1  14   2       69.33       62.42      4.20 o 
   0  14   2      525.04      558.50      9.59 o 
   1  14   2      624.33      625.46     10.34 o 
   2  14   2       12.17       14.79      2.41 o 
   3  14   2      130.06      151.60      7.80 o 
   4  14   2        6.25        7.32      3.87 o 
   5  14   2        0.00        6.38      4.14 o 
   6  14   2      456.09      431.93     13.33 o 
   7  14   2        6.45        4.13      4.14 o 
   8  14   2        0.01        1.70      7.49 o 
   9  14   2       74.33       72.79      7.73 o 
  10  14   2       11.46       14.79      5.78 o 
  -9  15   2       13.20       -1.08      4.92 o 
  -8  15   2       67.30       63.10      8.67 o 
  -7  15   2      102.90      106.80      8.22 o 
  -6  15   2       26.65       37.24      7.85 o 
  -5  15   2      225.74      225.98     10.31 o 
  -4  15   2      103.84      108.47      6.17 o 
  -3  15   2       25.78       31.74      4.12 o 
  -2  15   2      146.67      130.02      6.53 o 
  -1  15   2       10.53        2.55      2.52 o 
   0  15   2      289.70      298.33      8.08 o 
   1  15   2        0.05       -0.22      2.42 o 
   2  15   2        1.41       -1.01      3.71 o 
   3  15   2      268.02      289.34     12.68 o 
   4  15   2        1.07        1.71      4.07 o 
   5  15   2       53.35       55.06      8.16 o 
   6  15   2      142.90      127.50      8.72 o 
   7  15   2       88.01      114.74      8.49 o 
   8  15   2       16.18       37.54      8.57 o 
   9  15   2       74.78      110.49      9.19 o 
  -9  16   2       38.60       30.18      8.52 o 
  -8  16   2       29.63       25.29      6.13 o 
  -7  16   2       30.38       17.75      7.00 o 
  -6  16   2        9.28        2.00      4.73 o 
  -5  16   2       67.96       61.19      8.96 o 
  -4  16   2      264.07      235.75      8.34 o 
  -3  16   2       16.12        9.64      3.51 o 
  -2  16   2       19.43       16.98      3.80 o 
  -1  16   2        4.45       -3.78      2.52 o 
   0  16   2        1.93       -3.45      2.80 o 
   1  16   2      661.59      629.56     14.71 o 
   2  16   2      103.30       99.35      6.65 o 
   3  16   2        0.30        0.33      9.56 o 
   4  16   2        5.72        3.37      4.59 o 
   5  16   2       47.43       55.77      6.21 o 
   6  16   2       36.49       46.71      6.21 o 
   7  16   2        0.42       -5.45      4.38 o 
   8  16   2       51.91       50.89      7.11 o 
   9  16   2        0.00        7.59      5.63 o 
  -8  17   2       74.21       75.25      8.22 o 
  -7  17   2        0.12       -0.88      4.73 o 
  -6  17   2       74.41       68.96      7.34 o 
  -5  17   2      369.82      368.20     12.87 o 
  -4  17   2      512.67      539.73     15.18 o 
  -3  17   2       24.96       32.73      4.56 o 
  -2  17   2       13.97       22.39      3.95 o 
  -1  17   2     1728.16     1723.09     28.75 o 
   0  17   2      532.13      500.10     15.76 o 
   1  17   2       24.07       28.12      4.56 o 
   2  17   2       40.54       29.77      6.30 o 
   3  17   2        4.89        6.18     13.15 o 
   4  17   2        2.66       -4.18      4.23 o 
   5  17   2       10.81        2.59     13.15 o 
   6  17   2        1.56        3.29      5.38 o 
   7  17   2        2.60        4.97      5.45 o 
   8  17   2        0.16        4.94      7.29 o 
  -7  18   2        0.06       -2.54      4.73 o 
  -6  18   2       67.66       36.29      8.37 o 
  -5  18   2       10.88       19.30      5.22 o 
  -4  18   2       23.95       50.53      6.42 o 
  -3  18   2        0.16       -0.49      3.64 o 
  -2  18   2      350.10      393.24     11.95 o 
  -1  18   2      166.61      162.39      8.49 o 
   0  18   2       67.04       55.81      5.52 o 
   1  18   2       14.23        5.08      3.87 o 
   2  18   2       31.49       36.71      6.76 o 
   3  18   2        1.71       -1.79      5.07 o 
   4  18   2        1.41       -0.43      4.78 o 
   5  18   2       59.25       40.68      9.56 o 
   6  18   2        9.44        3.13      7.17 o 
   7  18   2        0.84       -5.38      5.07 o 
  -6  19   2       42.50       43.70      8.00 o 
  -5  19   2        1.19       13.47      6.30 o 
  -4  19   2       77.24       86.74     11.95 o 
  -3  19   2       38.28       36.09      6.76 o 
  -2  19   2        0.10       -1.55      3.64 o 
  -1  19   2      197.52      172.70      9.71 o 
   0  19   2      104.06      107.80      9.30 o 
   1  19   2        4.12        2.02      3.87 o 
   2  19   2        0.41        6.16      5.45 o 
   3  19   2       29.60       33.15      6.76 o 
   4  19   2        0.02        5.06     11.95 o 
   5  19   2       24.90       50.24      7.61 o 
   6  19   2       33.70       20.92      6.76 o 
  -5  20   2       10.61        1.20      5.92 o 
  -4  20   2        6.02       -1.10      6.57 o 
  -3  20   2       21.47       24.27     10.16 o 
  -2  20   2        7.00        2.57      4.34 o 
  -1  20   2       81.75       99.82      9.30 o 
   0  20   2        2.00        4.05      5.45 o 
   1  20   2       15.85       27.38      6.30 o 
   2  20   2       17.93        8.97      5.92 o 
   3  20   2        0.05       -3.59      4.59 o 
   4  20   2        7.68        4.87      5.45 o 
   5  20   2       64.83       82.50     10.14 o 
  -4  21   2       16.25       10.12      6.30 o 
  -3  21   2        5.55        8.37      5.92 o 
  -2  21   2        0.64       -2.39      7.17 o 
  -1  21   2       35.20       46.74      8.97 o 
   0  21   2        3.57       -7.93      8.37 o 
   1  21   2        0.02        5.98      8.37 o 
   2  21   2        5.16        5.15      5.45 o 
   3  21   2        0.25        2.99      5.92 o 
   4  21   2        5.14       -0.83      5.45 o 
  -1  22   2        4.11        1.93      5.98 o 
   0  22   2        0.72       -5.98      8.37 o 
   1  22   2        7.79        1.20      8.37 o 
 -13   1   3       18.79       22.71      8.45 o 
 -12   1   3      101.22      121.86     12.24 o 
 -11   1   3       42.79       48.69      8.85 o 
 -10   1   3      237.98      248.60      8.20 o 
  -9   1   3        8.11        2.12      2.42 o 
  -8   1   3       20.09       19.72      2.74 o 
  -7   1   3        8.52        1.26      1.50 o 
  -6   1   3      855.68      794.74     12.54 o 
  -5   1   3     2330.68     2298.70     21.91 o 
  -4   1   3     2817.08     2651.75     24.27 o 
  -3   1   3      187.67      191.32      3.69 o 
  -2   1   3    23742.49    22867.28    209.93 o 
  -1   1   3     2254.41     2205.80     19.58 o 
   0   1   3      762.83      788.61      8.53 o 
   1   1   3     2817.36     2811.61     24.51 o 
   2   1   3     4954.17     4850.35     51.39 o 
   3   1   3      290.78      226.85      3.77 o 
   4   1   3     3366.18     3581.88     37.82 o 
   5   1   3        0.35       -0.36      1.13 o 
   6   1   3       63.44       59.41      2.53 o 
   7   1   3        9.78       13.71      1.76 o 
   8   1   3        0.65        1.52      2.01 o 
   9   1   3      675.52      648.06     15.53 o 
  10   1   3        8.59       16.81      7.15 o 
  11   1   3      206.60      234.12     14.77 o 
  12   1   3        5.82        6.61      7.15 o 
  13   1   3       68.15       74.76     11.83 o 
 -13   2   3        5.78       13.46      8.00 o 
 -12   2   3       15.81       20.41     12.55 o 
 -11   2   3      219.28      214.59     10.20 o 
 -10   2   3      539.33      574.49     12.49 o 
  -9   2   3      266.00      288.85      7.39 o 
  -8   2   3       28.49       35.45      2.75 o 
  -7   2   3     1220.51     1253.57     14.25 o 
  -6   2   3     2301.16     2097.42     20.75 o 
  -5   2   3       15.06       19.05      1.66 o 
  -4   2   3      665.74      609.70      8.60 o 
  -3   2   3     7347.02     6977.52     59.46 o 
  -2   2   3      270.14      313.18      4.32 o 
  -1   2   3     7191.08     6909.94     63.06 o 
   0   2   3      866.23      675.47      6.88 o 
   1   2   3    48264.21    45110.79    935.88 o 
   2   2   3     3433.14     3562.87     30.81 o 
   3   2   3     4063.26     4003.09     50.64 o 
   4   2   3      199.91      228.17      3.63 o 
   5   2   3     1909.66     1822.13     22.76 o 
   6   2   3      750.71      708.01      9.62 o 
   7   2   3      880.08      929.30     12.48 o 
   8   2   3      305.21      304.76      7.88 o 
   9   2   3        5.51        3.46      4.03 o 
  10   2   3      667.66      682.25     32.87 o 
  11   2   3       11.48       15.54      7.61 o 
  12   2   3       97.13      129.38     12.68 o 
  13   2   3       20.49       27.95      8.85 o 
 -13   3   3        0.41       -2.95      7.15 o 
 -12   3   3       96.85      104.57     11.39 o 
 -11   3   3       96.91       84.93      7.34 o 
 -10   3   3      442.21      421.18     10.95 o 
  -9   3   3      169.89      182.41      6.02 o 
  -8   3   3      131.99      134.76      5.12 o 
  -7   3   3     1718.80     1729.72     18.33 o 
  -6   3   3     1052.62     1050.37     12.01 o 
  -5   3   3     1493.03     1456.32     15.05 o 
  -4   3   3     1307.46     1284.74     13.12 o 
  -3   3   3       58.55       44.68      1.94 o 
  -2   3   3        9.33       16.65      1.96 o 
  -1   3   3       13.20       23.61      1.37 o 
   0   3   3     1589.59     1597.49     14.77 o 
   1   3   3    10270.94    10155.52    299.37 o 
   2   3   3     1150.22     1184.91     12.98 o 
   3   3   3      359.73      369.04      5.67 o 
   4   3   3      413.99      436.12      7.31 o 
   5   3   3      343.55      324.69      5.80 o 
   6   3   3       21.60       14.61      1.59 o 
   7   3   3       55.71       54.41      3.80 o 
   8   3   3      240.58      232.42      7.09 o 
   9   3   3      275.30      263.64     10.20 o 
  10   3   3       22.26       38.05      5.63 o 
  11   3   3        4.60       17.65      7.15 o 
  12   3   3        4.94        6.05      8.97 o 
 -13   4   3       16.76        9.56      8.37 o 
 -12   4   3       22.13       20.95      8.00 o 
 -11   4   3      486.53      511.65     12.45 o 
 -10   4   3       68.26       82.47      6.03 o 
  -9   4   3      116.31      103.27      5.07 o 
  -8   4   3      478.97      431.63      9.21 o 
  -7   4   3      288.71      325.00      5.98 o 
  -6   4   3      763.45      735.79      9.47 o 
  -5   4   3       81.05       43.49      2.60 o 
  -4   4   3     2917.56     2869.69     27.71 o 
  -3   4   3       48.60       33.57      1.78 o 
  -2   4   3       16.59       39.37      1.78 o 
  -1   4   3     2756.60     2843.81     30.63 o 
   0   4   3    39868.50    37606.54    314.80 o 
   1   4   3    15460.54    14720.66    149.41 o 
   2   4   3    26329.25    26353.25    218.46 o 
   3   4   3      311.19      335.50      5.42 o 
   4   4   3     1735.82     1884.62     20.12 o 
   5   4   3      727.73      930.35     15.09 o 
   6   4   3        4.22        8.49      1.68 o 
   7   4   3       43.45       52.07      4.12 o 
   8   4   3       81.45      101.43      5.56 o 
   9   4   3        2.37        1.95      3.62 o 
  10   4   3        0.01        6.97      4.48 o 
  11   4   3       45.07       40.41     11.36 o 
  12   4   3       30.77       37.60      8.45 o 
 -13   5   3        7.26        7.17     10.76 o 
 -12   5   3        0.01       -5.66      4.56 o 
 -11   5   3       15.84       18.21      4.33 o 
 -10   5   3       54.83       48.30      5.16 o 
  -9   5   3       14.41       11.35      3.51 o 
  -8   5   3        2.27        2.63      2.25 o 
  -7   5   3      135.25      145.22      4.94 o 
  -6   5   3        8.80        8.54      1.76 o 
  -5   5   3     5546.53     5601.87     54.54 o 
  -4   5   3      650.36      626.46      7.86 o 
  -3   5   3      534.12      510.46      6.49 o 
  -2   5   3       29.08       16.48      1.49 o 
  -1   5   3     4148.69     4003.38     38.23 o 
   0   5   3      328.67      322.26      5.26 o 
   1   5   3       76.29       66.48      2.51 o 
   2   5   3      333.12      359.78      4.89 o 
   3   5   3      787.79      965.37     11.49 o 
   4   5   3     2100.85     2506.75     26.00 o 
   5   5   3      439.44      457.80      7.54 o 
   6   5   3       57.63       70.89      4.83 o 
   7   5   3      147.65      119.15      6.10 o 
   8   5   3      223.16      220.43      7.60 o 
   9   5   3      205.98      200.42      7.50 o 
  10   5   3       78.44       91.63      7.73 o 
  11   5   3        0.02       -1.79      6.76 o 
  12   5   3        4.13       12.59      7.15 o 
 -12   6   3        0.02        1.79      4.59 o 
 -11   6   3      156.52      169.60      9.31 o 
 -10   6   3       12.83       14.86      4.12 o 
  -9   6   3      334.18      343.05     12.25 o 
  -8   6   3      443.44      375.38      8.16 o 
  -7   6   3        0.74        1.26      2.01 o 
  -6   6   3      118.98       99.25      3.42 o 
  -5   6   3       70.84       76.68      2.99 o 
  -4   6   3     3637.03     3875.10     34.98 o 
  -3   6   3      330.98      414.15      5.71 o 
  -2   6   3     7278.14     6949.17     65.03 o 
  -1   6   3      114.24      104.13      3.24 o 
   0   6   3     4257.14     4415.08     42.28 o 
   1   6   3        1.31        2.81      1.12 o 
   2   6   3     1788.69     1689.44     16.24 o 
   3   6   3     6283.23     6268.73     54.11 o 
   4   6   3      315.89      327.24      6.13 o 
   5   6   3       34.91       40.73      3.40 o 
   6   6   3      407.21      352.65      8.59 o 
   7   6   3      101.79       70.05      4.67 o 
   8   6   3      145.11      153.00      6.99 o 
   9   6   3       12.38       14.95      3.71 o 
  10   6   3        4.27        2.60      4.21 o 
  11   6   3       12.96       24.73      5.63 o 
  12   6   3       16.82        9.56      7.15 o 
 -12   7   3        1.88        5.62      4.96 o 
 -11   7   3       73.09       85.00      9.05 o 
 -10   7   3      108.17      123.25      8.22 o 
  -9   7   3        3.61        2.79      3.71 o 
  -8   7   3      343.62      366.06      9.65 o 
  -7   7   3       11.38       13.65      2.59 o 
  -6   7   3      156.80      143.01      5.42 o 
  -5   7   3      106.44       97.07      3.20 o 
  -4   7   3       72.01       81.35      4.73 o 
  -3   7   3      263.99      262.19      5.44 o 
  -2   7   3     1204.42     1134.71     13.39 o 
  -1   7   3       31.04       17.64      1.72 o 
   0   7   3     3098.37     3040.25     27.54 o 
   1   7   3      129.49      150.11      3.80 o 
   2   7   3      132.74      177.80      3.58 o 
   3   7   3      259.12      255.61      4.30 o 
   4   7   3      778.01      788.44     14.29 o 
   5   7   3     1902.08     1746.11     23.41 o 
   6   7   3      121.94      123.20      5.71 o 
   7   7   3        3.80       -3.93      2.72 o 
   8   7   3        1.64       -0.69      2.72 o 
   9   7   3       22.28       29.68      4.43 o 
  10   7   3        3.39        1.79      3.62 o 
  11   7   3       77.57      104.82      8.61 o 
  12   7   3        2.43       -5.98      6.76 o 
 -12   8   3        8.66        4.67      6.74 o 
 -11   8   3        0.01       -0.22      4.48 o 
 -10   8   3      165.79      163.11     10.30 o 
  -9   8   3        2.12       -5.99      4.03 o 
  -8   8   3       77.48       65.18      6.59 o 
  -7   8   3      148.41      142.29      5.48 o 
  -6   8   3      317.76      351.65      7.29 o 
  -5   8   3      329.62      353.56      5.80 o 
  -4   8   3     2057.74     2057.39     20.23 o 
  -3   8   3      615.32      640.50      8.12 o 
  -2   8   3      460.47      551.67      8.15 o 
  -1   8   3     1447.45     1449.25     14.64 o 
   0   8   3      739.12      713.52      8.57 o 
   1   8   3        5.11        1.77      1.43 o 
   2   8   3       89.70      105.23      2.99 o 
   3   8   3        0.15        1.20      1.30 o 
   4   8   3      364.63      366.59      6.89 o 
   5   8   3      166.70      138.37      5.93 o 
   6   8   3       45.37       52.41      4.31 o 
   7   8   3      133.62      124.88      7.25 o 
   8   8   3        1.80        1.47      3.25 o 
   9   8   3        0.93        0.04      4.14 o 
  10   8   3      131.94      124.10      7.20 o 
  11   8   3       22.39       16.74      7.89 o 
  12   8   3       33.60       37.12      6.83 o 
 -12   9   3        0.69        6.19      5.03 o 
 -11   9   3        2.76        3.55      5.63 o 
 -10   9   3      241.94      275.99     11.62 o 
  -9   9   3        8.19       -0.96      4.56 o 
  -8   9   3       86.56       72.55      7.98 o 
  -7   9   3      587.46      558.94     22.09 o 
  -6   9   3       11.59        5.58      2.47 o 
  -5   9   3       18.16       17.83      2.52 o 
  -4   9   3      312.57      285.98      5.30 o 
  -3   9   3     1419.69     1443.58     15.09 o 
  -2   9   3      286.13      256.09      4.53 o 
  -1   9   3        2.16        2.94      1.39 o 
   0   9   3     1117.14     1310.89     13.76 o 
   1   9   3     1937.44     2050.62     20.04 o 
   2   9   3     5838.93     5815.79     62.03 o 
   3   9   3      743.40      794.36      9.44 o 
   4   9   3       81.40       63.75      3.12 o 
   5   9   3     1300.40     1243.95     18.81 o 
   6   9   3      162.28      152.19      7.07 o 
   7   9   3       40.02       57.82      4.78 o 
   8   9   3      287.96      257.18      9.02 o 
   9   9   3       49.67       60.41      5.77 o 
  10   9   3        7.80        3.09      3.71 o 
  11   9   3        9.67        9.84      5.57 o 
 -11  10   3       14.22       13.26      5.43 o 
 -10  10   3       31.07       23.43      5.43 o 
  -9  10   3      197.45      224.29     10.06 o 
  -8  10   3        7.39        7.05      4.56 o 
  -7  10   3        5.80        9.13      4.48 o 
  -6  10   3      233.80      236.12      7.48 o 
  -5  10   3      306.53      286.22      7.63 o 
  -4  10   3      259.17      291.21      6.17 o 
  -3  10   3       28.70       35.03      2.74 o 
  -2  10   3      602.73      734.84      9.09 o 
  -1  10   3       75.95      105.06      3.27 o 
   0  10   3     1082.84     1247.88     13.54 o 
   1  10   3        2.65        5.27      1.62 o 
   2  10   3     1840.87     1676.20     37.88 o 
   3  10   3       80.97       66.70      3.12 o 
   4  10   3        0.08        0.08      2.28 o 
   5  10   3      374.25      357.31      8.94 o 
   6  10   3       18.30       24.55      3.85 o 
   7  10   3      199.25      186.18      7.74 o 
   8  10   3       53.38       41.13      5.49 o 
   9  10   3        3.38       -0.56      3.59 o 
  10  10   3        3.08        2.71      4.40 o 
  11  10   3       10.69       17.84      5.18 o 
 -11  11   3        0.02       -1.88      4.34 o 
 -10  11   3       56.50       60.84      7.28 o 
  -9  11   3       52.44       55.41      6.59 o 
  -8  11   3       75.65       79.30      7.11 o 
  -7  11   3       24.99       23.00      5.18 o 
  -6  11   3     1285.98     1194.88     18.68 o 
  -5  11   3     1351.74     1302.28     19.45 o 
  -4  11   3       33.29       38.06      3.80 o 
  -3  11   3       83.26       95.35      5.53 o 
  -2  11   3      540.00      533.90      8.82 o 
  -1  11   3        2.80       -2.32      1.55 o 
   0  11   3        4.12        1.96      1.96 o 
   1  11   3     1750.77     1667.36     17.53 o 
   2  11   3      543.14      517.15      9.73 o 
   3  11   3        8.67       11.99      2.94 o 
   4  11   3       19.35       18.90      5.28 o 
   5  11   3       25.26       30.19      3.76 o 
   6  11   3      239.87      247.22     11.91 o 
   7  11   3       31.94       33.73      4.47 o 
   8  11   3      513.28      511.40     19.94 o 
   9  11   3        2.98        4.83      3.71 o 
  10  11   3        0.00       -4.42      4.14 o 
  11  11   3        0.68        5.48      5.06 o 
 -11  12   3       17.39       14.00      5.89 o 
 -10  12   3        0.04       -2.39      6.20 o 
  -9  12   3       12.20       21.67      5.63 o 
  -8  12   3        0.01       -2.25      4.21 o 
  -7  12   3       34.90       19.24      6.51 o 
  -6  12   3        2.30       -3.58      2.96 o 
  -5  12   3        0.04       -1.20      2.78 o 
  -4  12   3       24.68       18.21      3.27 o 
  -3  12   3      372.92      370.75      7.63 o 
  -2  12   3       78.79      124.63      4.45 o 
  -1  12   3       13.75        9.56      2.27 o 
   0  12   3       53.54       40.69      2.70 o 
   1  12   3       90.04      123.70      4.33 o 
   2  12   3      245.40      290.18      7.56 o 
   3  12   3       14.11       18.08      2.74 o 
   4  12   3      112.11      121.29      6.11 o 
   5  12   3      376.06      312.89      9.07 o 
   6  12   3       78.83       86.50      5.93 o 
   7  12   3       60.11       26.69      4.56 o 
   8  12   3       58.17      106.01      8.03 o 
   9  12   3        1.32       12.55      4.92 o 
  10  12   3       19.64       23.40      5.57 o 
 -10  13   3       12.84       28.82      6.13 o 
  -9  13   3        9.46       -2.49      4.20 o 
  -8  13   3      175.64      179.53     11.88 o 
  -7  13   3        6.71       -4.95      4.03 o 
  -6  13   3       21.65       13.69      4.48 o 
  -5  13   3      113.33      124.29      6.44 o 
  -4  13   3      211.37      186.13     11.22 o 
  -3  13   3       99.28       81.27      4.17 o 
  -2  13   3        0.01       -1.94      1.95 o 
  -1  13   3       21.08       25.30      2.81 o 
   0  13   3      216.88      215.05      5.89 o 
   1  13   3      107.52       99.30      5.87 o 
   2  13   3      238.97      253.32      5.65 o 
   3  13   3       72.71       99.65      5.65 o 
   4  13   3      110.01      129.56      6.41 o 
   5  13   3      303.34      282.90      8.97 o 
   6  13   3       30.03       38.32      4.73 o 
   7  13   3       47.17       44.67      5.95 o 
   8  13   3      108.62       79.83      7.53 o 
   9  13   3        0.99       15.92      5.18 o 
  10  13   3        1.81       17.50      5.89 o 
 -10  14   3       49.65       51.94      8.04 o 
  -9  14   3       36.11       49.76      7.78 o 
  -8  14   3      146.99      177.04     10.48 o 
  -7  14   3       38.14       48.68      7.12 o 
  -6  14   3       81.48      114.83      8.72 o 
  -5  14   3       59.42       49.83      4.95 o 
  -4  14   3      234.46      255.00     13.46 o 
  -3  14   3      103.63      101.67      5.70 o 
  -2  14   3       11.48        6.59      2.42 o 
  -1  14   3       21.75       47.05      3.63 o 
   0  14   3       49.58       34.52      3.80 o 
   1  14   3      613.11      605.29     10.22 o 
   2  14   3       23.25       14.45      3.08 o 
   3  14   3      986.17      926.71     15.95 o 
   4  14   3      162.26      164.28      7.14 o 
   5  14   3      367.87      338.26     11.26 o 
   6  14   3      147.39      171.06      9.66 o 
   7  14   3        0.06       -0.60      3.87 o 
   8  14   3        1.63        3.15      4.69 o 
   9  14   3        3.89       -3.43      5.03 o 
  10  14   3        0.00       -6.72      4.48 o 
  -9  15   3       22.75       22.46      7.27 o 
  -8  15   3        1.21       -0.09      4.86 o 
  -7  15   3       27.29       34.12      5.78 o 
  -6  15   3      171.93      197.65     10.31 o 
  -5  15   3       17.39       11.32      3.71 o 
  -4  15   3      226.43      218.71     11.22 o 
  -3  15   3       19.58       14.80      3.95 o 
  -2  15   3        0.07        0.37      2.69 o 
  -1  15   3      344.79      317.89      7.64 o 
   0  15   3       84.66       82.20      7.26 o 
   1  15   3       74.09       87.00      4.66 o 
   2  15   3     1029.01     1084.01     17.43 o 
   3  15   3      312.67      315.88     13.08 o 
   4  15   3        6.09        0.72     11.36 o 
   5  15   3        6.37       -4.22      3.64 o 
   6  15   3       35.39       29.63      7.55 o 
   7  15   3       18.06       24.47      6.33 o 
   8  15   3       12.64        7.96      6.67 o 
   9  15   3        1.70       -3.59      4.56 o 
  -9  16   3       21.55       12.64      5.89 o 
  -8  16   3        2.91       -6.04      4.03 o 
  -7  16   3        0.05       -2.86      4.22 o 
  -6  16   3       81.48       93.76      7.69 o 
  -5  16   3       78.32      102.58      7.98 o 
  -4  16   3        0.06       -2.56      3.40 o 
  -3  16   3        1.95        2.48      3.40 o 
  -2  16   3       66.90       58.91      6.04 o 
  -1  16   3      327.97      346.18      9.22 o 
   0  16   3        4.11       -1.69      3.42 o 
   1  16   3       14.64       13.08      3.87 o 
   2  16   3       87.96       96.73      8.85 o 
   3  16   3       37.24       31.08      5.92 o 
   4  16   3      233.86      200.00     11.39 o 
   5  16   3       60.90       74.13      8.85 o 
   6  16   3       39.51       33.57     10.16 o 
   7  16   3       14.37        1.51      6.69 o 
   8  16   3        5.59        5.25      5.03 o 
  -8  17   3       16.85       10.33      6.94 o 
  -7  17   3       41.20       49.94      8.52 o 
  -6  17   3        3.79       -2.96      5.77 o 
  -5  17   3       39.68       35.80      6.13 o 
  -4  17   3       11.87        6.73      3.95 o 
  -3  17   3       29.58       37.90      5.69 o 
  -2  17   3      129.27      112.07      7.80 o 
  -1  17   3       36.19       29.94      3.85 o 
   0  17   3        1.55       -1.49      2.99 o 
   1  17   3      330.29      362.71     15.66 o 
   2  17   3      601.60      577.55     18.60 o 
   3  17   3      102.18       84.89      8.45 o 
   4  17   3       31.11       16.74      5.92 o 
   5  17   3       20.58       27.56      6.30 o 
   6  17   3        4.13        2.99      5.07 o 
   7  17   3        2.76        8.97      5.92 o 
   8  17   3        5.48       -7.87      7.77 o 
  -7  18   3       46.24       42.78      9.80 o 
  -6  18   3       84.21       81.58      7.98 o 
  -5  18   3      119.00      101.39      9.91 o 
  -4  18   3      490.50      531.02     15.40 o 
  -3  18   3      234.76      234.66     10.57 o 
  -2  18   3        0.08        0.80      4.14 o 
  -1  18   3       33.83       31.84      6.02 o 
   0  18   3       89.15      101.63      7.11 o 
   1  18   3      108.00      130.09      7.80 o 
   2  18   3       12.43       21.52      5.92 o 
   3  18   3        2.68        0.76      4.78 o 
   4  18   3       44.83       38.29      7.15 o 
   5  18   3        0.13       -6.57      5.07 o 
   6  18   3        5.99       -9.56      7.17 o 
   7  18   3        7.72        2.22      5.74 o 
  -6  19   3        9.22       10.03      5.57 o 
  -5  19   3        1.34        0.00      6.76 o 
  -4  19   3        1.77       -0.55      7.17 o 
  -3  19   3      104.58      110.53      8.28 o 
  -2  19   3        2.30       -1.59      7.51 o 
  -1  19   3      248.53      330.39     14.19 o 
   0  19   3      143.91      162.13     11.39 o 
   1  19   3       76.88       73.64      8.45 o 
   2  19   3        3.56        4.05      9.56 o 
   3  19   3        8.25        0.60      5.07 o 
   4  19   3        0.09        0.00      5.07 o 
   5  19   3        1.99       -2.76      5.45 o 
   6  19   3        8.72       12.27      6.30 o 
  -5  20   3      101.60       95.67     10.76 o 
  -4  20   3       75.14       86.24     12.55 o 
  -3  20   3      107.50       98.92     10.14 o 
  -2  20   3        0.86        0.80      4.14 o 
  -1  20   3      217.04      193.74     12.24 o 
   0  20   3      132.55      145.56     23.91 o 
   1  20   3        0.83       -2.99      5.07 o 
   2  20   3       22.18       21.13      8.37 o 
   3  20   3       24.56       18.63     10.76 o 
   4  20   3        0.38       -3.59      5.07 o 
   5  20   3       20.94       20.32      7.15 o 
  -4  21   3       75.88       86.00     11.36 o 
  -3  21   3       17.47       37.41      7.61 o 
  -2  21   3       50.15       64.17      8.45 o 
  -1  21   3        7.12        1.93      5.98 o 
   0  21   3       57.81       81.29     13.15 o 
   1  21   3        3.93       -4.78      7.17 o 
   2  21   3        5.53       10.39      5.45 o 
   3  21   3        0.20       10.76      5.92 o 
   0  22   3        9.71        9.56      9.56 o 
 -13   0   4        6.88       -3.59      9.56 o 
 -12   0   4        4.10       11.95     10.76 o 
 -11   0   4       59.99      118.35     16.74 o 
 -10   0   4       79.73       94.76      8.61 o 
  -9   0   4       29.03       17.62      3.77 o 
  -8   0   4        0.19        2.90      2.94 o 
  -7   0   4      243.29      311.04     10.76 o 
  -6   0   4      129.59      111.74      5.18 o 
  -5   0   4     3595.83     3873.20     49.39 o 
  -4   0   4        7.43        3.59      2.07 o 
  -3   0   4     3394.01     3225.83     40.69 o 
  -2   0   4    12651.33    12841.94    151.90 o 
  -1   0   4   121176.80   115979.80   2093.04 o 
   0   0   4    86836.84    81710.60   1199.46 o 
   1   0   4     2838.10     3085.54     47.71 o 
   2   0   4    16136.85    14766.03    173.87 o 
   3   0   4      673.26      599.90     10.47 o 
   4   0   4     1275.01     1229.36     17.48 o 
   5   0   4        5.84       11.25      1.86 o 
   6   0   4        8.65       11.96      2.33 o 
   7   0   4      275.49      319.92     13.15 o 
   9   0   4      242.77      257.02     19.13 o 
  10   0   4      138.15      135.08     16.74 o 
  11   0   4      127.42      133.89     17.93 o 
  12   0   4      237.29      290.49     23.91 o 
 -13   1   4       11.58       21.52     10.76 o 
 -12   1   4       69.43       88.34     10.54 o 
 -11   1   4      594.43      599.89     21.47 o 
 -10   1   4       22.93       20.82      3.53 o 
  -9   1   4      376.90      380.04      8.48 o 
  -8   1   4      370.55      338.77      6.68 o 
  -7   1   4       33.52       39.98      2.70 o 
  -6   1   4      301.85      276.53      5.32 o 
  -5   1   4      278.64      287.22      5.17 o 
  -4   1   4      591.36      653.04      7.96 o 
  -3   1   4     1576.62     1704.82     16.42 o 
  -2   1   4      602.58      555.31      6.64 o 
  -1   1   4    22182.82    21875.25    199.02 o 
   0   1   4     1605.19     1597.15     14.78 o 
   1   1   4      401.24      397.50      5.92 o 
   2   1   4      621.52      547.38      7.02 o 
   3   1   4      227.45      147.93      8.15 o 
   4   1   4      217.56      277.81      4.78 o 
   5   1   4      144.45      100.69      4.28 o 
   6   1   4      450.05      608.74      9.53 o 
   7   1   4       44.53       56.55      3.36 o 
   8   1   4      581.21      590.23     14.07 o 
   9   1   4      235.00      242.04     14.94 o 
  10   1   4       56.40       63.04      9.30 o 
  11   1   4       56.56       55.76      9.56 o 
  12   1   4       25.41       45.93      9.30 o 
 -13   2   4       91.16       99.82     11.83 o 
 -12   2   4        4.43       -6.54      6.30 o 
 -11   2   4       70.45       78.97      7.91 o 
 -10   2   4       39.64       39.16      4.08 o 
  -9   2   4      163.35      167.82      7.31 o 
  -8   2   4       61.33       60.82      3.39 o 
  -7   2   4       66.93       69.48      3.78 o 
  -6   2   4     1230.04     1272.71     15.69 o 
  -5   2   4       65.82      115.16      4.40 o 
  -4   2   4      551.14      597.96      7.52 o 
  -3   2   4     8316.27     9049.41     76.71 o 
  -2   2   4    23637.63    23676.30    215.74 o 
  -1   2   4       19.75       38.52      2.85 o 
   0   2   4     3001.78     4036.98     38.02 o 
   1   2   4     1974.93     2133.96     19.31 o 
   2   2   4     1742.00     1894.32     19.25 o 
   3   2   4       67.54       96.79      3.35 o 
   4   2   4      834.68      981.82     10.29 o 
   5   2   4      101.04      142.38      3.56 o 
   6   2   4        6.15       10.13      1.52 o 
   7   2   4       25.02       27.81      2.59 o 
   8   2   4        4.73       11.09      2.87 o 
   9   2   4      119.95      125.30      8.79 o 
  10   2   4       46.99       14.94      6.76 o 
  11   2   4       42.03       25.92      8.00 o 
  12   2   4      102.60      124.61     13.75 o 
 -13   3   4        3.14        0.00      7.15 o 
 -12   3   4       10.71        5.30     10.16 o 
 -11   3   4        7.30        1.67      3.63 o 
 -10   3   4      307.58      328.17      9.62 o 
  -9   3   4      144.14      158.98      5.95 o 
  -8   3   4      364.32      362.59      6.88 o 
  -7   3   4      103.47       98.66      3.80 o 
  -6   3   4      203.36      239.12      4.91 o 
  -5   3   4      866.02      809.27     10.87 o 
  -4   3   4      660.40      792.42     11.61 o 
  -3   3   4      147.20      125.66      3.12 o 
  -2   3   4      986.51     1014.53     10.52 o 
  -1   3   4     5571.86     5072.69     43.63 o 
   0   3   4     2039.69     2059.06     18.83 o 
   1   3   4    14517.59    14412.88    120.22 o 
   2   3   4    12274.04    11711.41    107.90 o 
   3   3   4      640.13      623.11      8.21 o 
   4   3   4      110.53       73.81      2.89 o 
   5   3   4       87.40       95.92      3.46 o 
   6   3   4      110.06      119.91      4.13 o 
   7   3   4       19.59       23.07      3.08 o 
   8   3   4      177.79      160.74      9.68 o 
   9   3   4        1.44       -2.98      3.59 o 
  10   3   4      277.14      307.84     15.22 o 
  11   3   4       13.43       10.48      7.15 o 
  12   3   4        1.21        0.56     10.76 o 
 -13   4   4        1.03        7.17     11.95 o 
 -12   4   4       39.73       51.61      6.83 o 
 -11   4   4       98.42      112.17      6.87 o 
 -10   4   4      303.57      277.73      9.19 o 
  -9   4   4        2.18        2.13      2.65 o 
  -8   4   4      364.81      374.97      8.89 o 
  -7   4   4        7.12        9.83      2.12 o 
  -6   4   4      510.94      500.63      7.54 o 
  -5   4   4     2009.63     2286.59     22.15 o 
  -4   4   4     1975.94     1959.32     19.13 o 
  -3   4   4       14.25       19.99      1.62 o 
  -2   4   4     1193.80     1192.46     11.97 o 
  -1   4   4       55.37       31.80      1.50 o 
   0   4   4     1202.62     1375.54     13.43 o 
   1   4   4       43.88       86.56      2.74 o 
   2   4   4      929.79      980.32     10.11 o 
   3   4   4     2655.12     2714.28     27.59 o 
   4   4   4     2191.16     2532.73     26.38 o 
   5   4   4       92.69      118.05      5.35 o 
   6   4   4      873.77      902.66     17.70 o 
   7   4   4     1156.91     1074.72     16.70 o 
   8   4   4      638.19      594.77     15.35 o 
   9   4   4      378.40      382.69     12.30 o 
  10   4   4        2.85        1.69      4.21 o 
  11   4   4       23.48       35.94      8.45 o 
  12   4   4       20.77       20.76     14.35 o 
 -13   5   4        2.12       -2.39      9.56 o 
 -12   5   4        0.76        2.90      5.74 o 
 -11   5   4        8.83        1.63      3.95 o 
 -10   5   4      169.96      147.59      7.38 o 
  -9   5   4       40.42       39.88      4.00 o 
  -8   5   4       33.77       35.90      3.40 o 
  -7   5   4       20.46       15.11      2.65 o 
  -6   5   4      420.13      415.37      6.71 o 
  -5   5   4       61.53       82.19      3.25 o 
  -4   5   4      270.17      300.08      5.08 o 
  -3   5   4      774.64      701.98      8.35 o 
  -2   5   4     6801.03     6482.69     60.97 o 
  -1   5   4      606.00      667.87      8.74 o 
   0   5   4      271.97      318.63      4.67 o 
   1   5   4     3796.28     3763.63     36.61 o 
   2   5   4     2295.14     2319.13     21.56 o 
   3   5   4      404.86      506.61      7.74 o 
   4   5   4      364.71      340.78      5.84 o 
   5   5   4     1276.20     1151.11     19.24 o 
   6   5   4      367.72      395.69      8.87 o 
   7   5   4       10.37       10.58      3.01 o 
   8   5   4       32.97       26.40      3.85 o 
   9   5   4       74.60       84.33      7.94 o 
  10   5   4        6.26       11.72      4.92 o 
  11   5   4       24.64       26.74      8.00 o 
  12   5   4       29.95       45.84      9.18 o 
 -12   6   4       35.32       21.68      5.57 o 
 -11   6   4       24.34       17.82      5.61 o 
 -10   6   4        0.83        1.35      4.55 o 
  -9   6   4      789.22      719.90     18.64 o 
  -8   6   4      160.24      148.23      7.53 o 
  -7   6   4      270.03      270.91      6.69 o 
  -6   6   4     1673.14     1708.03     18.18 o 
  -5   6   4       10.40        4.88      1.62 o 
  -4   6   4       21.22        4.74      1.62 o 
  -3   6   4     1534.81     1456.99     16.62 o 
  -2   6   4      339.85      285.94      5.38 o 
  -1   6   4     6487.54     6315.04     59.48 o 
   0   6   4     3714.80     3388.32     30.37 o 
   1   6   4     2837.60     2932.78     26.63 o 
   2   6   4     1837.67     1863.26     17.85 o 
   3   6   4      377.63      315.45      5.43 o 
   4   6   4     1136.66     1069.17     13.10 o 
   5   6   4       62.64       67.99      4.24 o 
   6   6   4        6.25       11.89      3.09 o 
   7   6   4      723.50      695.18     19.33 o 
   8   6   4       47.41       51.54      4.56 o 
   9   6   4      129.60      124.40      7.23 o 
  10   6   4       22.28       28.38      5.43 o 
  11   6   4        1.53        6.22      4.92 o 
  12   6   4        0.01        5.38      6.76 o 
 -12   7   4       13.52        8.59      4.86 o 
 -11   7   4       71.43       75.08      7.20 o 
 -10   7   4        7.91        9.26      4.59 o 
  -9   7   4       70.35       57.09      6.13 o 
  -8   7   4       96.74      100.91      5.09 o 
  -7   7   4      283.86      290.43      7.29 o 
  -6   7   4      214.11      249.18      5.13 o 
  -5   7   4     1146.62     1129.34     12.80 o 
  -4   7   4       85.63      107.50      3.12 o 
  -3   7   4       18.99       14.71      2.09 o 
  -2   7   4     1214.69     1125.48     13.53 o 
  -1   7   4      780.25      852.32     10.99 o 
   0   7   4     2445.96     2404.34     22.47 o 
   1   7   4     1097.11     1121.92     13.28 o 
   2   7   4     1345.35     1494.93     34.11 o 
   3   7   4        1.43       -2.29      1.53 o 
   4   7   4      450.94      394.90      6.67 o 
   5   7   4      881.92      753.95     13.08 o 
   6   7   4        8.12        2.68      2.43 o 
   7   7   4        0.34        0.51      3.01 o 
   8   7   4        6.80       12.74      4.89 o 
   9   7   4        0.00       -0.71      3.01 o 
  10   7   4       24.32       15.22      6.12 o 
  11   7   4        1.42        7.22      5.03 o 
  12   7   4        8.02        4.43      7.15 o 
 -12   8   4        1.51        2.39      8.17 o 
 -11   8   4      109.68       95.71      8.22 o 
 -10   8   4       90.64      114.40      8.39 o 
  -9   8   4      120.18      117.16     13.25 o 
  -8   8   4       33.41       45.93      4.47 o 
  -7   8   4      224.56      247.16      9.49 o 
  -6   8   4       83.56       91.39      4.35 o 
  -5   8   4      730.03      718.04      9.29 o 
  -4   8   4      128.42      171.19      3.91 o 
  -3   8   4      613.48      619.83      9.18 o 
  -2   8   4      588.73      553.33      8.36 o 
  -1   8   4     1106.22     1107.80     13.41 o 
   0   8   4        3.40        0.97      1.26 o 
   1   8   4     2746.51     2802.95     28.90 o 
   2   8   4     4248.00     4456.63     43.20 o 
   3   8   4      417.27      450.11      6.49 o 
   4   8   4      843.50      808.96     11.00 o 
   5   8   4      449.60      403.39      9.22 o 
   6   8   4      129.56      112.08      6.06 o 
   7   8   4      522.98      476.20     11.00 o 
   8   8   4        3.46        7.09      3.63 o 
   9   8   4       35.50       38.05      5.18 o 
  10   8   4       40.55       49.96      6.73 o 
  11   8   4        4.32        4.06      4.92 o 
 -12   9   4        0.60        0.52      5.51 o 
 -11   9   4        5.86       12.16      5.06 o 
 -10   9   4        4.08        0.00      4.48 o 
  -9   9   4        4.34        5.98      4.79 o 
  -8   9   4        0.60       -2.88      4.34 o 
  -7   9   4      332.76      303.55     11.39 o 
  -6   9   4        9.42        7.66      2.78 o 
  -5   9   4       69.80       69.55      3.51 o 
  -4   9   4      467.94      470.53      8.01 o 
  -3   9   4      180.75      199.73      6.34 o 
  -2   9   4       77.52       82.67      4.88 o 
  -1   9   4      175.04      109.67      3.85 o 
   0   9   4       13.16       19.95      2.08 o 
   1   9   4       66.58       78.72      3.86 o 
   2   9   4       74.42       81.85      3.63 o 
   3   9   4      342.45      291.51      5.14 o 
   4   9   4       20.80       20.42      3.11 o 
   5   9   4      445.32      484.18     10.60 o 
   6   9   4      282.29      356.37      9.51 o 
   7   9   4       20.86       11.31      3.85 o 
   8   9   4      165.10      119.36      6.78 o 
   9   9   4       26.01       19.36      4.66 o 
  10   9   4       44.91       43.47      5.33 o 
  11   9   4       15.33       14.97      5.95 o 
 -11  10   4       26.45       25.49      6.01 o 
 -10  10   4        1.26       -0.50      4.56 o 
  -9  10   4        1.66        6.27      4.86 o 
  -8  10   4        0.33       -8.55      6.24 o 
  -7  10   4       39.47       24.62      4.49 o 
  -6  10   4      251.95      260.93      7.94 o 
  -5  10   4      552.03      564.07     11.26 o 
  -4  10   4      444.22      464.03      8.29 o 
  -3  10   4        6.70       13.50      2.37 o 
  -2  10   4      545.73      535.37      8.79 o 
  -1  10   4     1109.92     1211.19     13.12 o 
   0  10   4       51.27       60.70      2.89 o 
   1  10   4      169.03      152.04      3.96 o 
   2  10   4       64.15       69.20      2.95 o 
   3  10   4       30.45       23.40      2.69 o 
   4  10   4      139.12      117.81      5.65 o 
   5  10   4        6.66       10.36      3.74 o 
   6  10   4      711.44      654.72     13.13 o 
   7  10   4      427.69      381.47     10.52 o 
   8  10   4      223.67      178.68      9.49 o 
   9  10   4        0.00       -4.83      3.34 o 
  10  10   4       61.47       78.32      6.44 o 
  11  10   4        2.78       11.56      5.52 o 
 -11  11   4        0.01       -5.68      4.59 o 
 -10  11   4        0.48        4.85      4.86 o 
  -9  11   4        0.85       -2.13      4.85 o 
  -8  11   4      147.43      164.59      9.53 o 
  -7  11   4      276.75      242.63      8.33 o 
  -6  11   4       94.12       99.72      6.73 o 
  -5  11   4      124.35      121.60      6.17 o 
  -4  11   4        5.02        7.09      2.20 o 
  -3  11   4        2.32       -1.69      1.84 o 
  -2  11   4      824.25      813.83     11.59 o 
  -1  11   4       71.68       61.21      3.57 o 
   0  11   4      349.82      398.55      6.45 o 
   1  11   4       13.28       33.99      2.38 o 
   2  11   4      205.88      204.82      4.98 o 
   3  11   4        3.75       -2.57      1.71 o 
   4  11   4        0.08        0.17      2.90 o 
   5  11   4      103.42      112.81      6.20 o 
   6  11   4      540.19      482.94     15.70 o 
   7  11   4      563.62      565.18     12.95 o 
   8  11   4        0.00       -3.72      3.63 o 
   9  11   4      142.17      117.29      7.38 o 
  10  11   4        3.98        6.56      4.24 o 
  11  11   4        4.00        7.45      7.15 o 
 -11  12   4        8.40       21.53      6.13 o 
 -10  12   4       14.83       12.87      7.54 o 
  -9  12   4      380.71      407.28     24.71 o 
  -8  12   4       39.78       47.71      6.13 o 
  -7  12   4       26.37       26.86      6.91 o 
  -6  12   4      144.09      137.12      7.87 o 
  -5  12   4        4.53       12.68      3.51 o 
  -4  12   4        5.57        5.80      2.81 o 
  -3  12   4       19.85       25.69      2.87 o 
  -2  12   4        1.32        3.16      2.12 o 
  -1  12   4      142.92      163.90      8.02 o 
   0  12   4      178.53      161.02      5.08 o 
   1  12   4        0.07       -2.28      1.68 o 
   2  12   4      279.18      306.02      6.73 o 
   3  12   4      230.67      195.29      8.11 o 
   4  12   4      558.27      528.16     11.50 o 
   5  12   4      190.44      154.66      7.14 o 
   6  12   4     1139.06     1068.11     18.66 o 
   7  12   4        0.00        7.13      3.85 o 
   8  12   4       22.15       30.84      6.04 o 
   9  12   4        0.82        0.43      4.14 o 
  10  12   4        5.37       12.48      5.18 o 
 -10  13   4       42.53       39.99     10.83 o 
  -9  13   4       71.69       61.92      7.53 o 
  -8  13   4       28.07       21.34      5.43 o 
  -7  13   4       12.27        8.37      4.59 o 
  -6  13   4        0.82        4.72      3.47 o 
  -5  13   4      515.93      525.87     11.97 o 
  -4  13   4      301.62      290.60      8.54 o 
  -3  13   4      180.21      204.15      6.09 o 
  -2  13   4       53.96       58.88      3.76 o 
  -1  13   4       78.62       83.68      4.30 o 
   0  13   4        9.53        6.84      2.30 o 
   1  13   4        2.86        6.62      2.25 o 
   2  13   4       98.11       98.17      5.09 o 
   3  13   4      244.81      260.34     12.18 o 
   4  13   4      376.10      351.19      9.66 o 
   5  13   4       28.03       29.69      4.45 o 
   6  13   4        1.89        2.90      3.85 o 
   7  13   4       43.87       30.16      4.73 o 
   8  13   4       57.91       61.29      8.94 o 
   9  13   4        0.90       -6.04      4.03 o 
  10  13   4        8.47       17.10      5.73 o 
 -10  14   4       29.36       23.06      6.28 o 
  -9  14   4       13.17       14.90      6.63 o 
  -8  14   4      278.12      296.73     12.14 o 
  -7  14   4       49.96       56.78      6.59 o 
  -6  14   4      196.15      201.24      9.53 o 
  -5  14   4      299.80      328.83      9.90 o 
  -4  14   4       97.67       94.23      7.59 o 
  -3  14   4      746.54      739.00     14.17 o 
  -2  14   4       64.13       78.07      5.30 o 
  -1  14   4        1.76        2.96      2.40 o 
   0  14   4      272.42      269.76      6.88 o 
   1  14   4      189.64      183.77      6.25 o 
   2  14   4       68.65       80.77      5.09 o 
   3  14   4      392.88      380.91     12.01 o 
   4  14   4       25.05       17.04      3.71 o 
   5  14   4        0.47       -4.21      4.49 o 
   6  14   4       98.16       93.92      7.34 o 
   7  14   4       47.21       45.58      6.23 o 
   8  14   4        1.06        1.01      4.56 o 
   9  14   4        0.93        7.30      4.73 o 
  -9  15   4       58.94       73.31      7.91 o 
  -8  15   4      184.14      200.13     10.87 o 
  -7  15   4       29.49       27.24      5.89 o 
  -6  15   4      386.70      440.87     13.71 o 
  -5  15   4       63.39       69.11      5.86 o 
  -4  15   4       73.37       86.64      5.93 o 
  -3  15   4       55.72       41.55      4.56 o 
  -2  15   4      152.63      175.57      6.09 o 
  -1  15   4      317.79      345.37      8.18 o 
   0  15   4       15.33       14.51      3.03 o 
   1  15   4       29.08       22.08      3.07 o 
   2  15   4        2.56       -2.08      3.77 o 
   3  15   4       86.71      113.32      7.95 o 
   4  15   4       19.50       14.35      7.77 o 
   5  15   4        0.64       14.35      5.07 o 
   6  15   4      240.49      195.90     10.35 o 
   7  15   4       51.26       54.22      6.42 o 
   8  15   4        9.84       15.92      5.18 o 
   9  15   4        5.98       16.02      5.43 o 
  -9  16   4        0.83       -3.78      7.93 o 
  -8  16   4        0.00        4.68      7.35 o 
  -7  16   4      126.32      105.28      8.61 o 
  -6  16   4       37.78       60.04      6.83 o 
  -5  16   4      460.94      458.64     11.77 o 
  -4  16   4      173.21      159.71      7.63 o 
  -3  16   4       43.61       29.48      4.48 o 
  -2  16   4      908.73      930.49     16.69 o 
  -1  16   4      164.56      155.52      6.36 o 
   0  16   4      219.96      249.44      8.12 o 
   1  16   4      877.73      869.14     15.49 o 
   2  16   4       11.54       11.86      8.97 o 
   3  16   4       33.36       34.16      6.30 o 
   4  16   4        5.10        1.20      5.07 o 
   5  16   4        0.39        5.38      5.07 o 
   6  16   4        7.73        2.99      5.38 o 
   7  16   4        1.73       -1.41      4.59 o 
   8  16   4       34.41       50.83     10.16 o 
  -8  17   4       28.48       48.94      7.28 o 
  -7  17   4       15.56        8.19      5.17 o 
  -6  17   4        0.11       -7.29      4.86 o 
  -5  17   4       10.88       12.79      7.13 o 
  -4  17   4       48.58       63.08      5.70 o 
  -3  17   4        3.30        2.79      3.80 o 
  -2  17   4      631.25      560.04     12.80 o 
  -1  17   4      217.48      176.59      7.42 o 
   0  17   4        5.50        4.42      3.07 o 
   1  17   4      295.34      302.14     10.52 o 
   2  17   4        1.50        0.00      4.59 o 
   3  17   4      516.83      531.49     17.75 o 
   4  17   4       16.26       39.92      7.17 o 
   5  17   4        3.52       -2.17      4.59 o 
   6  17   4       52.95       44.52      7.61 o 
   7  17   4       60.96       80.11      9.69 o 
   8  17   4        1.29       -0.28     11.36 o 
  -7  18   4        2.73       -3.01      6.06 o 
  -6  18   4        0.05        6.65      5.18 o 
  -5  18   4        0.02       -0.08      4.73 o 
  -4  18   4      126.24      117.81      7.45 o 
  -3  18   4      342.31      404.31     11.50 o 
  -2  18   4      174.50      190.22      9.61 o 
  -1  18   4      113.40      126.58      8.42 o 
   0  18   4      175.39      162.34      8.72 o 
   1  18   4        0.12        3.59      5.07 o 
   2  18   4        5.85       -1.85      4.59 o 
   3  18   4       14.24       16.14      5.92 o 
   4  18   4        1.77       -3.80      4.59 o 
   5  18   4        4.44        7.36      5.45 o 
   6  18   4       11.81        3.59     10.76 o 
   7  18   4        6.21        0.37      5.45 o 
  -6  19   4       26.61       28.66      9.01 o 
  -5  19   4        3.16       -2.12      4.86 o 
  -4  19   4        0.91        4.18      4.73 o 
  -3  19   4      429.48      460.26     22.71 o 
  -2  19   4       35.87       45.19      6.21 o 
  -1  19   4        0.44        7.37      5.98 o 
   0  19   4       10.15       -3.15      8.37 o 
   1  19   4        6.96        1.79      5.07 o 
   2  19   4        5.86        8.37      5.07 o 
   3  19   4       11.03        3.31      5.45 o 
   4  19   4        5.28        2.99      5.07 o 
   5  19   4        0.60       -3.59      5.07 o 
   6  19   4        0.05        0.00      5.07 o 
  -5  20   4       50.50       51.26      8.85 o 
  -4  20   4        7.27        1.20      5.07 o 
  -3  20   4      312.42      342.27     14.85 o 
  -2  20   4       27.99       35.94      5.73 o 
  -1  20   4       63.00       45.46      7.61 o 
   0  20   4       10.37        3.59      7.17 o 
   1  20   4       10.04        8.37      5.92 o 
   2  20   4        0.92        3.22      5.45 o 
   3  20   4        4.03        0.20      5.98 o 
   4  20   4        5.99        1.84      7.17 o 
   5  20   4        7.53       13.63      6.30 o 
  -3  21   4       51.80       82.02     11.95 o 
  -2  21   4       18.68       12.55      5.92 o 
  -1  21   4       79.21       85.17     16.74 o 
   0  21   4        0.39        1.20      8.37 o 
   1  21   4        1.69       13.15      8.37 o 
   2  21   4        9.14        6.57      5.92 o 
   3  21   4        8.38        5.38      6.76 o 
 -13   1   5        5.71       -2.39     10.16 o 
 -12   1   5        1.76        4.78      6.76 o 
 -11   1   5       23.16       10.76      4.92 o 
 -10   1   5      235.26      242.48      7.40 o 
  -9   1   5      637.67      619.46      9.99 o 
  -8   1   5     1062.70     1063.28     13.27 o 
  -7   1   5      113.41      103.39      4.05 o 
  -6   1   5     1075.98     1061.92     12.57 o 
  -5   1   5     1861.25     2047.20     20.67 o 
  -4   1   5        0.16       -0.48      1.37 o 
  -3   1   5     3714.89     3762.48     33.73 o 
  -2   1   5    13525.69    13451.20    112.69 o 
  -1   1   5    13491.32    13450.23    112.61 o 
   0   1   5      104.31      110.46      2.89 o 
   1   1   5     1240.58     1305.41     14.29 o 
   2   1   5      530.73      414.75      6.86 o 
   3   1   5       62.79       71.88      3.32 o 
   4   1   5       67.80       84.62      3.39 o 
   5   1   5        7.21       37.02      2.63 o 
   6   1   5      679.46      682.47      9.38 o 
   7   1   5      263.38      230.83      5.49 o 
   8   1   5       45.70       53.35      6.30 o 
   9   1   5      127.69      101.77     16.74 o 
  10   1   5       18.89       27.87      8.00 o 
  11   1   5       28.25       35.04      8.45 o 
  12   1   5        9.80        9.56      8.45 o 
 -13   2   5       24.27       38.88      9.30 o 
 -12   2   5       76.85       86.36     10.54 o 
 -11   2   5       89.40       94.81      8.93 o 
 -10   2   5       38.26       43.93      4.11 o 
  -9   2   5        3.45        3.29      2.85 o 
  -8   2   5        2.58        2.18      1.75 o 
  -7   2   5       78.08       75.94      3.69 o 
  -6   2   5     1336.19     1269.17     14.27 o 
  -5   2   5       89.33      101.59      3.38 o 
  -4   2   5       17.48       15.12      1.69 o 
  -3   2   5      216.58      268.56      4.68 o 
  -2   2   5    10000.14    10225.36     86.29 o 
  -1   2   5     9026.12     9115.34     77.11 o 
   0   2   5     6461.30     5882.89     54.79 o 
   1   2   5     2675.80     2287.29     24.80 o 
   2   2   5      282.27      268.57      7.13 o 
   3   2   5       78.31      137.19      3.73 o 
   4   2   5       72.17       69.31      3.23 o 
   5   2   5       73.87       53.61      2.49 o 
   6   2   5      202.23      190.76      4.99 o 
   7   2   5       67.74       66.29      3.77 o 
   8   2   5      339.39      345.83     13.44 o 
   9   2   5      116.44      133.03      8.81 o 
  10   2   5        8.82        8.29     10.16 o 
  11   2   5       17.40       30.93      8.00 o 
  12   2   5       37.62       40.79      9.30 o 
 -13   3   5        4.53       15.54     11.95 o 
 -12   3   5        1.19       11.67      5.06 o 
 -11   3   5        5.45        2.52      3.71 o 
 -10   3   5      106.29      108.67      5.67 o 
  -9   3   5       31.72       27.55      3.50 o 
  -8   3   5        1.59       -0.54      2.00 o 
  -7   3   5       52.95       44.93      3.46 o 
  -6   3   5        5.42        2.86      1.69 o 
  -5   3   5      107.62      119.35      3.65 o 
  -4   3   5        0.29        1.54      1.55 o 
  -3   3   5     3413.78     3555.85     32.10 o 
  -2   3   5       15.37       28.86      1.89 o 
  -1   3   5      729.84      701.08      8.07 o 
   0   3   5     1062.40     1164.72     12.61 o 
   1   3   5     1875.70     1904.76     19.58 o 
   2   3   5      220.95      218.81      7.38 o 
   3   3   5      268.52      240.42      3.81 o 
   4   3   5     1819.77     1836.80     23.01 o 
   5   3   5      571.66      657.87      9.32 o 
   6   3   5      266.93      269.06      5.80 o 
   7   3   5        2.07        1.50      2.37 o 
   8   3   5       37.51       48.97      5.00 o 
   9   3   5      178.71      180.31     13.76 o 
  10   3   5       20.40       29.34      7.15 o 
  11   3   5        0.85       -0.40      6.30 o 
  12   3   5       19.70        3.66      8.97 o 
 -13   4   5        0.60       -2.39      9.56 o 
 -12   4   5        0.00       -0.17      7.17 o 
 -11   4   5        0.06       -5.27      3.51 o 
 -10   4   5       12.17       12.36      4.02 o 
  -9   4   5      392.42      402.23      9.04 o 
  -8   4   5        1.15       -0.38      2.25 o 
  -7   4   5      146.19      122.37      4.15 o 
  -6   4   5      320.38      304.43      5.94 o 
  -5   4   5      190.17      219.78      4.73 o 
  -4   4   5       42.21       17.20      2.69 o 
  -3   4   5     3761.21     3995.10     35.74 o 
  -2   4   5        4.17        9.72      1.39 o 
  -1   4   5     1080.54      987.16     11.48 o 
   0   4   5     1928.79     2254.82     20.93 o 
   1   4   5     1050.88     1242.93     13.70 o 
   2   4   5     4491.68     4574.34     44.14 o 
   3   4   5      613.22      603.50      9.46 o 
   4   4   5      514.97      423.62      7.57 o 
   5   4   5     3233.28     3251.82     33.51 o 
   6   4   5       66.70       71.16      3.51 o 
   7   4   5      766.86      723.89     12.96 o 
   8   4   5      113.03      129.19      6.28 o 
   9   4   5        0.22        3.29      3.87 o 
  10   4   5        2.55       -3.89      3.87 o 
  11   4   5       38.25       31.68      8.45 o 
  12   4   5        0.21       10.76      7.47 o 
 -12   5   5       14.38        9.73      5.74 o 
 -11   5   5        2.68       -0.53      6.32 o 
 -10   5   5        2.64        0.23      3.51 o 
  -9   5   5      472.67      519.92     10.48 o 
  -8   5   5      251.08      234.70      6.56 o 
  -7   5   5       15.89       16.44      2.23 o 
  -6   5   5       55.31       43.93      3.21 o 
  -5   5   5     1615.39     1658.42     17.25 o 
  -4   5   5     1483.45     1377.31     14.57 o 
  -3   5   5      763.16      819.25      9.58 o 
  -2   5   5      338.75      319.07      4.77 o 
  -1   5   5     1096.81     1155.05     13.77 o 
   0   5   5       63.01       60.84      2.34 o 
   1   5   5        3.11        2.02      1.18 o 
   2   5   5       99.51       94.41      3.21 o 
   3   5   5     9111.01     8917.18     76.02 o 
   4   5   5      224.56      235.74      5.30 o 
   5   5   5      725.73      708.40     10.16 o 
   6   5   5      164.05      155.51      5.75 o 
   7   5   5      507.61      477.11     10.41 o 
   8   5   5       34.80       22.70      4.83 o 
   9   5   5        0.40       -0.87      4.03 o 
  10   5   5       11.08       10.14      4.73 o 
  11   5   5       12.23       12.55      6.76 o 
  12   5   5        0.33       -7.77      5.92 o 
 -12   6   5       24.15       23.19      6.01 o 
 -11   6   5        0.03       -3.24      4.03 o 
 -10   6   5        1.48        0.18      5.12 o 
  -9   6   5     1328.74     1326.85     20.61 o 
  -8   6   5        2.51       -0.17      2.59 o 
  -7   6   5      113.09      101.51      4.81 o 
  -6   6   5        5.07        2.45      1.81 o 
  -5   6   5      465.47      443.02      8.02 o 
  -4   6   5      176.95      145.70      3.78 o 
  -3   6   5     1797.53     1855.48     18.27 o 
  -2   6   5       95.52       64.03      2.91 o 
  -1   6   5        1.64        5.87      1.58 o 
   0   6   5      340.20      406.56      5.80 o 
   1   6   5       80.04      155.54      3.57 o 
   2   6   5      265.53      242.52      4.46 o 
   3   6   5       40.78       34.65      1.79 o 
   4   6   5     1838.98     1892.58     21.21 o 
   5   6   5       74.84       83.31      4.61 o 
   6   6   5       82.37       69.29      4.73 o 
   7   6   5      217.31      259.64      8.08 o 
   8   6   5       49.08       40.74      4.33 o 
   9   6   5       47.32       42.93      7.25 o 
  10   6   5       10.81       21.53      5.43 o 
  11   6   5        8.92        4.21      4.73 o 
  12   6   5        0.01        5.38     12.55 o 
 -12   7   5        3.59        4.10      4.96 o 
 -11   7   5       41.38       42.20      6.13 o 
 -10   7   5        0.82       -4.24      8.61 o 
  -9   7   5      286.53      263.95     10.48 o 
  -8   7   5        0.37        0.73      2.96 o 
  -7   7   5        0.36       -1.16      2.87 o 
  -6   7   5      219.90      214.53      7.21 o 
  -5   7   5      339.95      348.54      6.42 o 
  -4   7   5        0.35        3.79      1.46 o 
  -3   7   5      278.38      302.52      7.52 o 
  -2   7   5      835.02      924.92     11.92 o 
  -1   7   5      636.03      607.19      8.85 o 
   0   7   5     2432.99     2592.83     24.26 o 
   1   7   5     4176.69     4191.31     37.57 o 
   2   7   5     3171.86     3151.17     31.62 o 
   3   7   5      908.02      917.86     10.35 o 
   4   7   5     2632.39     2938.67     35.66 o 
   5   7   5       81.20       70.33      4.45 o 
   6   7   5      334.46      362.22      9.22 o 
   7   7   5        2.18        6.75      3.08 o 
   8   7   5       24.50       24.64      4.66 o 
   9   7   5       18.28       27.88      4.33 o 
  10   7   5      148.14      106.96      8.61 o 
  11   7   5        0.08        3.23      4.92 o 
  12   7   5       29.80       49.15      9.69 o 
 -12   8   5        5.21        2.17      6.71 o 
 -11   8   5       13.65        1.36      5.03 o 
 -10   8   5      523.79      550.13     29.25 o 
  -9   8   5       32.18       48.49      5.89 o 
  -8   8   5     1154.67     1186.63     19.25 o 
  -7   8   5       86.05       87.75      5.42 o 
  -6   8   5      154.73      162.11      6.25 o 
  -5   8   5        4.10       -0.52      1.96 o 
  -4   8   5       39.46       64.84      2.74 o 
  -3   8   5     2417.78     2316.77     25.04 o 
  -2   8   5     1039.40     1125.64     17.98 o 
  -1   8   5      543.17      528.03      8.31 o 
   0   8   5     1186.64     1153.92     12.51 o 
   1   8   5      631.68      662.25     12.43 o 
   2   8   5       42.83       67.41      2.93 o 
   3   8   5      113.92      119.63      3.43 o 
   4   8   5      943.34      846.67     14.43 o 
   5   8   5       30.73       30.21      3.63 o 
   6   8   5      154.57      130.54      7.25 o 
   7   8   5       48.94       49.36      6.73 o 
   8   8   5      154.28      147.61      7.28 o 
   9   8   5       16.57       13.11      4.66 o 
  10   8   5      117.02      102.47      8.61 o 
  11   8   5        5.66       -4.68      8.48 o 
 -12   9   5        0.05       -1.34      6.23 o 
 -11   9   5       23.61        8.43      9.85 o 
 -10   9   5       11.09       17.18      5.30 o 
  -9   9   5      187.43      194.00     10.01 o 
  -8   9   5      635.17      620.65     13.57 o 
  -7   9   5       13.60       13.53      3.51 o 
  -6   9   5      179.20      161.86      6.47 o 
  -5   9   5      352.52      334.52      7.16 o 
  -4   9   5        0.31       -1.23      2.87 o 
  -3   9   5      515.36      524.94     11.85 o 
  -2   9   5       13.53       14.84      2.92 o 
  -1   9   5      867.66      906.02     12.14 o 
   0   9   5        7.47        1.57      1.39 o 
   1   9   5      199.49      205.31      8.04 o 
   2   9   5       26.54       65.77      3.10 o 
   3   9   5      117.77       91.82      3.48 o 
   4   9   5       87.33       87.80      5.69 o 
   5   9   5      555.17      541.38     12.60 o 
   6   9   5        3.20        6.26      3.45 o 
   7   9   5      886.97      828.53     15.61 o 
   8   9   5      543.92      511.19     12.33 o 
   9   9   5       43.93       42.19      4.95 o 
  10   9   5        5.17        4.37      3.95 o 
  11   9   5        0.03       -0.54      5.76 o 
 -11  10   5        4.46        4.63      5.03 o 
 -10  10   5       59.83       59.35      7.20 o 
  -9  10   5       41.19       57.61      8.12 o 
  -8  10   5       21.04       29.94      7.34 o 
  -7  10   5     1141.32     1138.86     18.85 o 
  -6  10   5       18.63       17.89      3.71 o 
  -5  10   5        9.45        6.35      2.91 o 
  -4  10   5      759.28      783.99     11.80 o 
  -3  10   5        0.04        1.20      1.84 o 
  -2  10   5       75.86      125.14      4.45 o 
  -1  10   5      376.48      388.50      7.31 o 
   0  10   5      147.73      123.99      3.52 o 
   1  10   5       83.51       79.32      3.17 o 
   2  10   5       30.37       41.96      2.56 o 
   3  10   5      269.60      260.95      5.65 o 
   4  10   5       24.63       15.13      3.19 o 
   5  10   5        2.87        8.88      3.40 o 
   6  10   5      625.25      564.89     12.53 o 
   7  10   5       34.56       40.04      4.91 o 
   8  10   5       81.40       67.91      5.93 o 
   9  10   5        8.37        7.50      3.95 o 
  10  10   5        3.08       -0.44      4.53 o 
  11  10   5       15.10       21.37      8.21 o 
 -11  11   5       36.92       40.67      6.83 o 
 -10  11   5      256.82      226.18     11.18 o 
  -9  11   5      188.13      214.25     12.05 o 
  -8  11   5        7.20       20.73      5.06 o 
  -7  11   5       82.11       86.49      6.03 o 
  -6  11   5      417.09      418.06     10.66 o 
  -5  11   5      208.68      189.59      7.76 o 
  -4  11   5        0.69        0.52      2.20 o 
  -3  11   5       21.45       26.80      2.96 o 
  -2  11   5       13.73       24.63      2.77 o 
  -1  11   5      119.79      111.52      4.26 o 
   0  11   5       51.92       44.90      3.21 o 
   1  11   5      198.74      162.22      4.29 o 
   2  11   5      904.87      875.57     10.97 o 
   3  11   5      218.06      167.89     14.17 o 
   4  11   5       18.56       21.27      3.71 o 
   5  11   5      966.19     1005.79     23.98 o 
   6  11   5       26.33       47.12      5.52 o 
   7  11   5       81.08      114.87      7.59 o 
   8  11   5      105.71      110.05      9.14 o 
   9  11   5        0.14        4.57      4.12 o 
  10  11   5       56.34       68.29      9.14 o 
 -11  12   5       30.64       31.66      6.83 o 
 -10  12   5        1.04        1.80      4.86 o 
  -9  12   5        6.19        3.06      5.18 o 
  -8  12   5       21.16       16.33      6.86 o 
  -7  12   5       51.28       39.34      4.81 o 
  -6  12   5      279.91      282.03      8.88 o 
  -5  12   5      270.87      254.84      8.41 o 
  -4  12   5     1044.41     1089.91     17.57 o 
  -3  12   5       88.58      101.56      4.66 o 
  -2  12   5        0.00        3.06      2.20 o 
  -1  12   5        1.74        4.17      3.17 o 
   0  12   5      307.78      320.57      7.04 o 
   1  12   5       60.68       63.22      3.71 o 
   2  12   5      262.87      228.90      5.20 o 
   3  12   5        1.58       -2.95      2.24 o 
   4  12   5       77.64       75.42      6.38 o 
   5  12   5       39.25       24.37      4.49 o 
   6  12   5       76.53      107.24      9.39 o 
   7  12   5      258.91      283.23      9.51 o 
   8  12   5       29.85       20.58      4.31 o 
   9  12   5       68.33       45.51      5.87 o 
  10  12   5        2.12        2.69      5.99 o 
 -10  13   5        2.08        3.20      5.18 o 
  -9  13   5      188.69      252.84     11.87 o 
  -8  13   5      154.95      111.31      8.67 o 
  -7  13   5       34.54       25.72      5.43 o 
  -6  13   5      284.80      300.99      9.45 o 
  -5  13   5      305.30      303.49     11.39 o 
  -4  13   5     1099.35     1059.13     25.03 o 
  -3  13   5        0.01       -2.61      3.13 o 
  -2  13   5      221.51      242.60      6.63 o 
  -1  13   5       59.31       57.29      3.85 o 
   0  13   5       71.16       97.37      4.54 o 
   1  13   5     1041.66     1057.89     14.43 o 
   2  13   5       17.27       15.01      3.67 o 
   3  13   5      154.98      162.35      7.98 o 
   4  13   5       11.57       10.36      4.14 o 
   5  13   5        1.08        0.67      4.29 o 
   6  13   5      511.50      533.60     13.33 o 
   7  13   5        8.47        6.98      4.01 o 
   8  13   5       49.91       34.03      5.05 o 
   9  13   5       22.40       14.28      5.43 o 
  10  13   5        8.37       11.08      5.26 o 
 -10  14   5       38.80       40.49      7.11 o 
  -9  14   5       11.49        1.58      4.86 o 
  -8  14   5       25.71       25.19      5.89 o 
  -7  14   5       65.53       63.56      7.28 o 
  -6  14   5      570.58      543.78     19.15 o 
  -5  14   5        0.06       -2.79      3.40 o 
  -4  14   5      131.15      141.29      7.07 o 
  -3  14   5       11.29        9.72      4.83 o 
  -2  14   5      106.72      110.09      5.38 o 
  -1  14   5       27.59       29.57      3.46 o 
   0  14   5      126.94      116.92      5.26 o 
   1  14   5        1.22       -1.26      2.21 o 
   2  14   5      727.78      710.01     16.30 o 
   3  14   5      217.20      216.81      9.37 o 
   4  14   5       32.16       19.72      4.73 o 
   5  14   5        3.48        1.34      3.71 o 
   6  14   5        0.39        5.18      3.80 o 
   7  14   5        0.71       -3.14      3.87 o 
   8  14   5       82.61      106.75     13.89 o 
   9  14   5       22.81       52.14      7.11 o 
  -9  15   5       55.36       55.31      7.28 o 
  -8  15   5       20.67       18.10      5.89 o 
  -7  15   5       36.47       49.51      6.60 o 
  -6  15   5       63.04       59.77      6.98 o 
  -5  15   5       83.84       83.59      6.17 o 
  -4  15   5       71.47       67.34      5.77 o 
  -3  15   5      322.95      288.02      8.98 o 
  -2  15   5      269.41      278.12      7.49 o 
  -1  15   5        7.85       11.28      3.25 o 
   0  15   5      942.08      971.30     14.50 o 
   1  15   5      199.61      158.36      7.69 o 
   2  15   5        0.06       -2.99      4.03 o 
   3  15   5      121.13      101.41      7.59 o 
   4  15   5        0.00       -5.46      3.64 o 
   5  15   5       34.95       35.90     11.36 o 
   6  15   5        7.62       20.32      5.92 o 
   7  15   5        0.08        4.41      5.45 o 
   8  15   5        3.78       -2.75      4.34 o 
   9  15   5        5.90       14.67      5.73 o 
  -9  16   5       39.11       43.48      7.28 o 
  -8  16   5       49.78       62.51      7.97 o 
  -7  16   5        3.39        0.60      4.59 o 
  -6  16   5       56.28       48.99      6.59 o 
  -5  16   5       18.40       23.55      4.81 o 
  -4  16   5      111.48      101.12      6.56 o 
  -3  16   5      641.20      648.36     13.85 o 
  -2  16   5      121.37      104.14      8.32 o 
  -1  16   5        6.32        9.04      3.30 o 
   0  16   5        6.33        4.36      3.07 o 
   1  16   5        1.91        3.77      3.51 o 
   2  16   5       73.05       66.80      6.65 o 
   3  16   5       38.43       49.91     10.50 o 
   4  16   5       63.61       41.46      6.76 o 
   5  16   5       24.90       27.88      5.92 o 
   6  16   5       90.22      107.08     10.14 o 
   7  16   5        0.40        5.33      5.45 o 
   8  16   5       27.76       41.61      8.00 o 
  -8  17   5        3.83        5.93      5.43 o 
  -7  17   5       17.16       11.42      5.30 o 
  -6  17   5       27.85       36.59      6.59 o 
  -5  17   5       63.16       59.41      5.86 o 
  -4  17   5       24.30       27.99      4.70 o 
  -3  17   5       22.39       24.16      4.64 o 
  -2  17   5      179.20      219.69      8.37 o 
  -1  17   5      230.18      238.20      8.34 o 
   0  17   5       13.77       18.68      4.73 o 
   1  17   5      303.23      254.32     10.57 o 
   2  17   5      113.57      113.62     10.14 o 
   3  17   5        4.49        0.54     13.75 o 
   4  17   5      110.26      120.29     10.14 o 
   5  17   5        0.26        7.26      6.57 o 
   6  17   5        0.02        2.94      5.45 o 
   7  17   5        0.10        2.30      8.97 o 
  -7  18   5       25.00       20.86      7.20 o 
  -6  18   5       30.79       26.60      6.13 o 
  -5  18   5      138.83      128.14      9.61 o 
  -4  18   5      140.38      166.13     11.91 o 
  -3  18   5      216.75      222.09      9.05 o 
  -2  18   5       22.08       33.64      5.09 o 
  -1  18   5        5.90       10.56      4.86 o 
   0  18   5        8.29        6.38      4.14 o 
   1  18   5        0.73        3.49      4.86 o 
   2  18   5       40.18       33.64      6.76 o 
   3  18   5       58.65       44.30      7.61 o 
   4  18   5       10.71       12.55      5.92 o 
   5  18   5        4.30       11.61      5.74 o 
   6  18   5        1.28        3.95      5.45 o 
  -6  19   5       10.33       -0.81      5.18 o 
  -5  19   5       19.90       12.38      6.02 o 
  -4  19   5        5.09       -1.53      4.02 o 
  -3  19   5        9.15        7.09      4.33 o 
  -2  19   5        7.50        4.51     11.36 o 
  -1  19   5        0.74       -4.67      5.38 o 
   0  19   5       20.47        9.20      5.45 o 
   1  19   5       26.56       28.64      8.97 o 
   2  19   5       14.49       23.62      7.77 o 
   3  19   5       38.31       25.59     10.76 o 
   4  19   5       25.89       21.84      6.30 o 
   5  19   5       24.45        6.57      5.92 o 
  -5  20   5       79.25       87.70      8.61 o 
  -4  20   5       12.63        4.18      5.92 o 
  -3  20   5      166.73      176.13     12.68 o 
  -2  20   5       37.56       47.60      6.21 o 
  -1  20   5        0.96       -1.85      7.17 o 
   0  20   5        0.24      -10.76      7.17 o 
   1  20   5        2.43        0.00      5.07 o 
   2  20   5        0.12        3.59      5.98 o 
   3  20   5        0.73        4.69      5.45 o 
   4  20   5        1.40       -7.61      5.07 o 
  -3  21   5      111.96      146.82     13.86 o 
  -2  21   5       12.13       11.36      5.92 o 
  -1  21   5       42.04       62.16     11.95 o 
   0  21   5        7.14        7.17      8.37 o 
   1  21   5        0.26        1.20      8.37 o 
   2  21   5        0.62        8.97      5.92 o 
 -13   0   6        1.02        2.39      9.56 o 
 -12   0   6       24.91       45.43     11.95 o 
 -11   0   6      573.12      626.88     19.53 o 
 -10   0   6       31.02       41.38      6.61 o 
  -9   0   6       56.81       73.07      5.89 o 
  -8   0   6       28.10       36.04      6.52 o 
  -7   0   6        3.79        1.25      2.59 o 
  -6   0   6     3026.58     3439.38     45.97 o 
  -5   0   6     2179.15     1961.08     28.05 o 
  -4   0   6      630.02      778.62     13.33 o 
  -3   0   6     1505.78     1669.19     23.69 o 
  -2   0   6    12322.01    13407.01    159.25 o 
  -1   0   6     6243.68     6595.84     80.19 o 
   0   0   6      293.07      238.25      6.13 o 
   1   0   6        1.43       -2.24      1.53 o 
   2   0   6    22654.69    20718.57    303.50 o 
   3   0   6     4879.67     4493.46     56.42 o 
   4   0   6     2039.48     2282.69     44.94 o 
   5   0   6      197.91      252.74      6.62 o 
   6   0   6     2611.32     2579.35     35.33 o 
   7   0   6       56.47       41.50      5.45 o 
   8   0   6      259.18      232.98     22.12 o 
   9   0   6      677.80      638.36     29.89 o 
  10   0   6      176.56      191.27     19.13 o 
  11   0   6      106.30       83.68     15.54 o 
  12   0   6       33.21       50.21     14.35 o 
 -13   1   6        0.97      -13.45     11.95 o 
 -12   1   6        7.44        4.43      7.15 o 
 -11   1   6      171.29      182.80     11.36 o 
 -10   1   6       16.82        5.05      2.98 o 
  -9   1   6      335.98      326.57      7.52 o 
  -8   1   6      386.05      415.05      8.38 o 
  -7   1   6      125.33      122.99      4.39 o 
  -6   1   6      261.35      292.15      6.01 o 
  -5   1   6      704.30      725.14     10.56 o 
  -4   1   6      991.48     1005.73     11.53 o 
  -3   1   6     2878.22     3156.53     28.93 o 
  -2   1   6     2066.66     2100.56     19.99 o 
  -1   1   6     3510.96     3663.08     32.75 o 
   0   1   6      261.71      260.51      4.36 o 
   1   1   6       18.88       12.18      1.42 o 
   2   1   6      147.59      107.23      2.89 o 
   3   1   6     1223.41     1301.32     14.86 o 
   4   1   6      417.44      390.09      5.70 o 
   5   1   6     1060.27     1163.02     14.26 o 
   6   1   6      858.14      876.54     13.78 o 
   7   1   6      236.70      242.00     10.83 o 
   8   1   6      110.70      120.02      7.53 o 
   9   1   6       25.61       28.69      7.61 o 
  10   1   6       65.81       71.37      9.30 o 
  11   1   6        0.63        1.05     10.76 o 
  12   1   6        4.24       11.95      8.45 o 
 -13   2   6       65.03       70.37     10.54 o 
 -12   2   6       20.81       23.40      5.78 o 
 -11   2   6        3.68        3.42      4.73 o 
 -10   2   6       69.32       80.54      5.28 o 
  -9   2   6      290.22      290.56      7.94 o 
  -8   2   6      489.64      533.82      8.97 o 
  -7   2   6      840.98      882.01     11.50 o 
  -6   2   6       35.86       49.82      3.04 o 
  -5   2   6     1240.49     1254.78     13.95 o 
  -4   2   6     1360.18     1622.17     16.74 o 
  -3   2   6        2.68        0.67      1.37 o 
  -2   2   6     2693.94     2408.99     22.59 o 
  -1   2   6     4926.54     4572.59     40.30 o 
   0   2   6      401.22      329.60      4.91 o 
   1   2   6      783.10      744.87      9.49 o 
   2   2   6       86.85      108.43      4.10 o 
   3   2   6        0.99        0.16      1.22 o 
   4   2   6     3052.24     2863.08     33.00 o 
   5   2   6      487.22      498.74      7.34 o 
   6   2   6      616.52      653.01     10.01 o 
   7   2   6      334.08      321.54      6.92 o 
   8   2   6       39.80       57.90      5.78 o 
   9   2   6       53.72       50.30      6.08 o 
  10   2   6      238.01      268.04     15.22 o 
  11   2   6       11.37       21.65     11.36 o 
  12   2   6       61.50       62.16     10.14 o 
 -13   3   6       51.22       51.40     14.35 o 
 -12   3   6       17.69       22.32      5.82 o 
 -11   3   6        3.35        4.61      4.06 o 
 -10   3   6        2.34        0.40      2.93 o 
  -9   3   6      237.59      221.79      8.79 o 
  -8   3   6      134.54      125.83      5.31 o 
  -7   3   6      162.73      141.79      5.63 o 
  -6   3   6      230.26      225.46      5.35 o 
  -5   3   6      228.57      186.80      4.42 o 
  -4   3   6     1116.97     1041.26     12.30 o 
  -3   3   6       76.91       92.10      7.84 o 
  -2   3   6      972.54      911.62     10.12 o 
  -1   3   6      832.78      797.38      9.24 o 
   0   3   6      454.92      491.88      7.76 o 
   1   3   6     1493.01     1497.97     43.32 o 
   2   3   6     1536.29     1454.93     14.71 o 
   3   3   6       98.95      102.85      3.95 o 
   4   3   6        0.53        0.33      1.39 o 
   5   3   6      140.45      169.26      7.94 o 
   6   3   6       26.34       22.37      2.59 o 
   7   3   6        2.16        2.14      2.43 o 
   8   3   6      108.15       79.85      6.67 o 
   9   3   6       69.52       62.66      6.49 o 
  10   3   6       52.13       69.85      9.30 o 
  11   3   6        4.16        3.27      6.30 o 
  12   3   6       30.08       50.33     13.75 o 
 -12   4   6        4.96        3.76      9.56 o 
 -11   4   6      162.00      166.08      9.53 o 
 -10   4   6       17.95       29.07      4.10 o 
  -9   4   6       32.23       19.89      3.63 o 
  -8   4   6       85.37       78.39      5.43 o 
  -7   4   6      301.11      302.12      7.10 o 
  -6   4   6      596.51      554.32      8.39 o 
  -5   4   6     1802.33     1830.40     18.91 o 
  -4   4   6      106.69      152.60      3.99 o 
  -3   4   6       42.59       54.36      2.49 o 
  -2   4   6       40.14       44.11      2.20 o 
  -1   4   6      258.87      268.27      5.26 o 
   0   4   6       84.41       81.87      3.03 o 
   1   4   6      244.83      188.85      4.19 o 
   2   4   6      545.26      691.39      8.30 o 
   3   4   6       31.62       27.76      1.61 o 
   4   4   6       91.03       71.90      3.39 o 
   5   4   6       79.58       74.30      3.72 o 
   6   4   6       14.99       14.11      2.25 o 
   7   4   6       34.91       24.02      3.63 o 
   8   4   6      425.47      385.89     11.04 o 
   9   4   6       88.74       85.09      7.38 o 
  10   4   6       29.21       24.22      5.43 o 
  11   4   6       21.52       12.55      6.76 o 
  12   4   6       10.97       20.56      9.56 o 
 -12   5   6        4.27       -1.94      4.59 o 
 -11   5   6        8.36       18.70      5.43 o 
 -10   5   6        0.53       -2.12      4.03 o 
  -9   5   6       16.99        8.53      3.30 o 
  -8   5   6       35.74       32.06      3.63 o 
  -7   5   6      199.71      208.58      5.35 o 
  -6   5   6        0.02        2.08      1.92 o 
  -5   5   6      225.69      204.01      4.69 o 
  -4   5   6     1554.64     1536.21     16.13 o 
  -3   5   6     2314.07     2422.42     23.05 o 
  -2   5   6     1388.36     1397.25     14.40 o 
  -1   5   6     1532.83     1579.63     17.58 o 
   0   5   6       48.77       48.57      2.78 o 
   1   5   6     2010.26     2059.84     19.87 o 
   2   5   6     5273.26     5731.34     55.14 o 
   3   5   6     4779.81     4841.66     42.79 o 
   4   5   6       69.69       60.11      3.24 o 
   5   5   6      210.05      251.80      8.41 o 
   6   5   6       13.36       12.38      3.28 o 
   7   5   6       68.19       51.81      4.33 o 
   8   5   6        0.03       -0.46      3.01 o 
   9   5   6      242.70      220.91      9.82 o 
  10   5   6       14.74       12.86      5.06 o 
  11   5   6        1.75        9.92      7.15 o 
  12   5   6        5.75       -0.21      7.15 o 
 -12   6   6       18.27       20.74      6.13 o 
 -11   6   6       58.43       66.69      7.11 o 
 -10   6   6      162.57      182.60      9.46 o 
  -9   6   6        0.67        3.74      3.40 o 
  -8   6   6       45.10       50.07      4.64 o 
  -7   6   6      418.24      376.18      7.98 o 
  -6   6   6      255.00      253.27      5.58 o 
  -5   6   6       80.39       94.88      3.69 o 
  -4   6   6       40.61       43.08      2.63 o 
  -3   6   6       15.40       23.91      2.23 o 
  -2   6   6      290.12      307.80      9.62 o 
  -1   6   6     1642.09     1811.38     20.15 o 
   0   6   6      280.14      301.20      5.11 o 
   1   6   6     2078.25     2086.33     20.09 o 
   2   6   6     5194.67     5271.94     51.31 o 
   3   6   6     4008.10     3612.89     32.79 o 
   4   6   6     3710.16     3592.47     37.07 o 
   5   6   6      210.58      243.92      7.27 o 
   6   6   6       46.20       54.56      6.78 o 
   7   6   6      460.25      491.65     11.36 o 
   8   6   6        7.84        3.32      3.13 o 
   9   6   6       23.30       29.55      5.63 o 
  10   6   6        0.66       -1.46      5.70 o 
  11   6   6        4.45        7.45      7.15 o 
 -12   7   6        8.13       13.42      5.57 o 
 -11   7   6        0.84       -1.92      4.73 o 
 -10   7   6       84.76       90.90      7.80 o 
  -9   7   6       44.86       40.95      4.73 o 
  -8   7   6       59.54       49.30      7.76 o 
  -7   7   6       14.95       12.53      3.62 o 
  -6   7   6       83.42       98.78      4.57 o 
  -5   7   6      135.96      118.48      6.97 o 
  -4   7   6        7.13        6.56      1.58 o 
  -3   7   6     4823.19     5015.37     49.42 o 
  -2   7   6       96.27       86.95      3.63 o 
  -1   7   6      398.39      450.07     10.94 o 
   0   7   6      119.67      133.65      4.90 o 
   1   7   6      410.30      371.66      5.87 o 
   2   7   6     1065.01      983.37     13.98 o 
   3   7   6      607.98      628.77     10.07 o 
   4   7   6      429.29      432.02     10.70 o 
   5   7   6        9.85        8.20      3.45 o 
   6   7   6       17.66       20.55      3.71 o 
   7   7   6      195.93      225.85      7.87 o 
   8   7   6        5.60        7.44      3.63 o 
   9   7   6        2.48        1.58      3.51 o 
  10   7   6        1.03       -8.57     10.66 o 
  11   7   6        1.20        3.23      4.92 o 
 -12   8   6        2.79        1.67      4.86 o 
 -11   8   6       11.95       17.87      5.57 o 
 -10   8   6       51.55       54.84      8.14 o 
  -9   8   6      167.50      146.50      9.23 o 
  -8   8   6      881.04      929.21     16.63 o 
  -7   8   6       83.45       58.99      4.82 o 
  -6   8   6       14.24        9.50      4.14 o 
  -5   8   6      424.18      485.93     10.46 o 
  -4   8   6      459.06      404.14      7.88 o 
  -3   8   6     1107.31     1078.70     14.01 o 
  -2   8   6        0.64        0.74      2.82 o 
  -1   8   6      883.72      828.22     11.48 o 
   0   8   6      268.65      267.11      4.96 o 
   1   8   6      152.01      261.50      5.65 o 
   2   8   6     1122.34     1063.37     12.15 o 
   3   8   6     1098.85     1092.65     12.35 o 
   4   8   6       66.99       55.24      3.85 o 
   5   8   6        4.04       -0.87      2.58 o 
   6   8   6      229.80      178.25      7.20 o 
   7   8   6     1221.27     1325.21     20.96 o 
   8   8   6       23.45       28.72      4.56 o 
   9   8   6      170.54      140.12      7.76 o 
  10   8   6       25.47       25.87      6.13 o 
  11   8   6        0.06       -1.98      6.86 o 
 -11   9   6        2.55       -6.21      4.14 o 
 -10   9   6       68.54       70.72      7.28 o 
  -9   9   6        1.31        0.52      4.43 o 
  -8   9   6        5.18        4.34      3.97 o 
  -7   9   6      209.92      208.85      7.94 o 
  -6   9   6      462.65      492.89     11.05 o 
  -5   9   6      681.01      710.68     11.25 o 
  -4   9   6        4.30        1.46      1.97 o 
  -3   9   6        0.01       -0.27      1.99 o 
  -2   9   6       68.36       77.47      3.76 o 
  -1   9   6      175.66      165.35      4.94 o 
   0   9   6      478.64      413.25      6.36 o 
   1   9   6       30.61       17.26      2.37 o 
   2   9   6     1181.56     1122.71     13.66 o 
   3   9   6       28.64       33.19      3.44 o 
   4   9   6      261.14      273.93      7.91 o 
   5   9   6        3.61        1.40      3.11 o 
   6   9   6      240.93      174.34      7.27 o 
   7   9   6      256.30      221.14      8.26 o 
   8   9   6      268.77      314.34     10.08 o 
   9   9   6        8.50        8.17      6.38 o 
  10   9   6        0.13        5.38      5.26 o 
  11   9   6        6.41        4.10      5.22 o 
 -11  10   6       14.83        2.60      5.06 o 
 -10  10   6      171.25      196.20     10.92 o 
  -9  10   6       65.33       55.86      6.98 o 
  -8  10   6      416.24      459.78     11.36 o 
  -7  10   6       30.80       41.51      4.81 o 
  -6  10   6     1601.67     1625.30     23.81 o 
  -5  10   6      585.90      602.07     16.05 o 
  -4  10   6      199.40      190.47      5.91 o 
  -3  10   6       17.10       27.60      2.85 o 
  -2  10   6       56.40       60.32      3.51 o 
  -1  10   6        0.21       -0.15      1.95 o 
   0  10   6        0.02       -0.36      1.71 o 
   1  10   6        0.16        0.34      1.02 o 
   2  10   6      429.86      426.32      6.99 o 
   3  10   6        0.11       -1.49      1.95 o 
   4  10   6      363.30      414.18     10.09 o 
   5  10   6      179.03      232.68      8.28 o 
   6  10   6       10.58       24.57      4.24 o 
   7  10   6      276.33      225.43      8.69 o 
   8  10   6      304.90      238.91      9.19 o 
   9  10   6        0.15       -4.29      3.63 o 
  10  10   6        0.93        7.06      5.26 o 
 -11  11   6        0.82       -6.88      4.59 o 
 -10  11   6        4.67       -7.04      4.73 o 
  -9  11   6       76.41       98.13      8.43 o 
  -8  11   6        8.60       10.33      5.18 o 
  -7  11   6      411.89      378.30     10.36 o 
  -6  11   6      240.81      255.06      8.81 o 
  -5  11   6      341.24      354.69      9.58 o 
  -4  11   6        1.27       -0.86      2.30 o 
  -3  11   6      400.56      425.12      8.60 o 
  -2  11   6       13.35       12.26      2.52 o 
  -1  11   6      106.68       95.14      4.35 o 
   0  11   6      270.63      282.94      6.50 o 
   1  11   6       85.67       90.64      7.51 o 
   2  11   6        3.38        7.71      1.97 o 
   3  11   6        7.36       -0.55      2.24 o 
   4  11   6      125.53      119.18      6.25 o 
   5  11   6      133.73      116.48      6.53 o 
   6  11   6      583.60      633.19     13.73 o 
   7  11   6      118.11      159.80      7.87 o 
   8  11   6        1.74       -1.81      3.51 o 
   9  11   6        8.48        3.10      5.00 o 
  10  11   6        1.75        2.45      4.12 o 
 -10  12   6       42.41       49.14      7.11 o 
  -9  12   6       22.67       17.40      7.76 o 
  -8  12   6        0.00       -5.39      3.59 o 
  -7  12   6        8.47       10.60      4.71 o 
  -6  12   6      192.87      221.98     10.12 o 
  -5  12   6       39.51       39.68      4.64 o 
  -4  12   6     1756.10     1765.97     30.97 o 
  -3  12   6       35.27       30.84      3.34 o 
  -2  12   6        7.67        3.91      2.55 o 
  -1  12   6      215.14      231.36      6.19 o 
   0  12   6        1.44        1.86      2.12 o 
   1  12   6      489.99      466.09      8.53 o 
   2  12   6       27.76       28.72      2.87 o 
   3  12   6       59.77       56.93      5.57 o 
   4  12   6       29.86       26.06      4.12 o 
   5  12   6       12.88       16.50      4.12 o 
   6  12   6       77.74       87.86      6.22 o 
   7  12   6        0.11       -2.21      3.51 o 
   8  12   6      158.88      145.22     12.25 o 
   9  12   6       11.52        5.10      4.02 o 
  10  12   6       11.98       25.57      5.09 o 
 -10  13   6       10.15       -6.84      6.28 o 
  -9  13   6       57.19       59.87      9.04 o 
  -8  13   6       59.22       61.42      7.43 o 
  -7  13   6       82.39       75.69      6.20 o 
  -6  13   6       53.35       52.70      5.25 o 
  -5  13   6       42.51       50.13      5.09 o 
  -4  13   6      213.59      197.92      8.08 o 
  -3  13   6       22.39       25.76      3.34 o 
  -2  13   6       25.60       33.06      3.51 o 
  -1  13   6      307.22      301.96      7.84 o 
   0  13   6       69.65       64.12      4.20 o 
   1  13   6      443.43      398.81      8.23 o 
   2  13   6      233.39      266.45      9.88 o 
   3  13   6       28.75       19.34      4.48 o 
   4  13   6      452.97      444.38     15.62 o 
   5  13   6      335.27      324.45     10.73 o 
   6  13   6        4.01       -4.25      3.78 o 
   7  13   6        0.01        2.71      3.85 o 
   8  13   6        0.29       -1.90      3.76 o 
   9  13   6       48.81       41.52      6.42 o 
 -10  14   6        0.12        3.46      5.40 o 
  -9  14   6        0.84       -0.50      4.86 o 
  -8  14   6       30.77       29.47      6.59 o 
  -7  14   6        7.10        6.90      4.86 o 
  -6  14   6      219.20      214.42      8.63 o 
  -5  14   6      197.92      199.20      8.28 o 
  -4  14   6      940.48      926.26     16.81 o 
  -3  14   6       82.38       85.19      6.21 o 
  -2  14   6      166.85      149.50      6.72 o 
  -1  14   6       63.11       67.85      4.54 o 
   0  14   6       22.02       22.22      3.15 o 
   1  14   6       85.57       80.58      4.55 o 
   2  14   6       30.76       26.48      4.86 o 
   3  14   6      153.73      162.58      8.67 o 
   4  14   6        4.57        5.46      4.03 o 
   5  14   6       31.08       23.28      5.43 o 
   6  14   6      118.70      111.89      8.49 o 
   7  14   6        2.23       -0.97      3.80 o 
   8  14   6      133.04      137.15     11.19 o 
   9  14   6       45.43       82.39      8.22 o 
  -9  15   6       24.82       45.95      8.01 o 
  -8  15   6       15.92       20.81      6.65 o 
  -7  15   6        0.26       -2.65      4.29 o 
  -6  15   6       94.64       86.92      7.25 o 
  -5  15   6      228.02      234.24      8.88 o 
  -4  15   6        9.74        6.62      4.83 o 
  -3  15   6       45.82       46.07      5.25 o 
  -2  15   6       17.08       13.20      3.63 o 
  -1  15   6      132.79      126.37      5.95 o 
   0  15   6     1658.98     1610.99     20.78 o 
   1  15   6        1.17       -4.15      3.13 o 
   2  15   6      366.55      342.15     17.93 o 
   3  15   6      163.08      188.28     13.10 o 
   4  15   6       56.28       64.17      6.83 o 
   5  15   6        0.41        1.02      4.34 o 
   6  15   6        2.84        3.24      8.53 o 
   7  15   6        3.54        4.60     10.16 o 
   8  15   6      162.91      187.22     13.08 o 
  -8  16   6       26.55       25.14      6.49 o 
  -7  16   6       14.25       12.00      6.47 o 
  -6  16   6       67.38       60.00      8.40 o 
  -5  16   6      251.93      260.78      9.49 o 
  -4  16   6       18.78       14.81      4.26 o 
  -3  16   6      864.92      846.51     16.74 o 
  -2  16   6        4.10       -5.10      3.40 o 
  -1  16   6       79.80      115.43      5.80 o 
   0  16   6      257.81      213.17      7.04 o 
   1  16   6       28.39       23.21      4.86 o 
   2  16   6        9.80        9.78      4.84 o 
   3  16   6       11.48        6.10      4.56 o 
   4  16   6       52.06       52.61      7.77 o 
   5  16   6        5.96       11.95      5.92 o 
   6  16   6        4.91       -2.39      5.07 o 
   7  16   6        4.88        2.12      5.45 o 
   8  16   6        5.20        9.80      6.30 o 
  -8  17   6       25.85       16.97      6.59 o 
  -7  17   6        0.24        2.34      5.18 o 
  -6  17   6        3.28        3.59      5.30 o 
  -5  17   6       43.17       43.05      5.42 o 
  -4  17   6      296.70      328.27     11.73 o 
  -3  17   6       89.66       95.33      7.25 o 
  -2  17   6       53.30       48.32      5.56 o 
  -1  17   6      549.51      638.29     12.14 o 
   0  17   6        6.49        9.37      3.86 o 
   1  17   6      182.57      206.03     12.60 o 
   2  17   6       83.64       85.79      7.59 o 
   3  17   6      180.40      183.40     12.68 o 
   4  17   6        2.82        6.99      5.45 o 
   5  17   6        0.44        1.20      5.07 o 
   6  17   6       15.13       11.24     15.54 o 
   7  17   6       14.91       15.61     16.14 o 
  -7  18   6        1.34       -9.46      9.56 o 
  -6  18   6       16.02       13.32      5.57 o 
  -5  18   6        0.10       -3.47      4.02 o 
  -4  18   6      169.96      151.32      8.34 o 
  -3  18   6        4.87        3.97      4.08 o 
  -2  18   6       10.99        0.11      3.86 o 
  -1  18   6      232.42      226.89      8.81 o 
   0  18   6       82.34       74.17      9.18 o 
   1  18   6       66.69       68.72     10.76 o 
   2  18   6      110.61      101.49     12.55 o 
   3  18   6        7.42        5.98      5.45 o 
   4  18   6        8.54       11.95      5.92 o 
   5  18   6       18.45       19.83     14.94 o 
   6  18   6        5.61       -0.64      5.45 o 
  -6  19   6        0.67       -7.50      5.00 o 
  -5  19   6        0.21       -0.70      4.91 o 
  -4  19   6      171.33      202.26      9.49 o 
  -3  19   6        0.77       -0.58      4.14 o 
  -2  19   6       11.78       12.57      4.48 o 
  -1  19   6       33.49       37.06      9.56 o 
   0  19   6       23.34       40.36      7.61 o 
   1  19   6       42.87       65.20      8.45 o 
   2  19   6       27.63       29.12      7.15 o 
   3  19   6       15.61        8.55      5.45 o 
   4  19   6       12.00        2.39      5.45 o 
   5  19   6       11.08       27.78     10.76 o 
  -4  20   6        0.08        3.87      5.78 o 
  -3  20   6       21.94       42.35      6.42 o 
  -2  20   6      251.24      295.27     20.32 o 
  -1  20   6        8.38       11.95      8.37 o 
   0  20   6       10.45        4.78      8.37 o 
   1  20   6        3.02        1.20      5.98 o 
   2  20   6        6.37       -0.46      5.98 o 
   3  20   6       31.93       34.42      7.61 o 
   4  20   6        7.04       11.56      6.30 o 
  -2  21   6        3.09        1.10      5.45 o 
  -1  21   6        2.00        3.59      8.37 o 
   0  21   6        6.44       16.74      9.56 o 
   1  21   6        1.71       -2.39      5.92 o 
 -13   1   7       17.03        7.55     15.54 o 
 -12   1   7        0.99        3.11      8.00 o 
 -11   1   7       14.22        6.66      4.06 o 
 -10   1   7        1.74       -4.24      2.83 o 
  -9   1   7      556.92      576.62      9.93 o 
  -8   1   7      106.46       97.56      4.99 o 
  -7   1   7        7.33       12.37      2.49 o 
  -6   1   7      135.28      130.37      4.34 o 
  -5   1   7       26.60       32.15      2.57 o 
  -4   1   7      842.42      867.24     10.73 o 
  -3   1   7     7163.87     7181.34     62.33 o 
  -2   1   7      768.47      808.59      9.75 o 
  -1   1   7      714.35      719.87      8.84 o 
   0   1   7      197.24      296.58      4.93 o 
   1   1   7     1597.74     1624.01     16.21 o 
   2   1   7       42.69       56.76      2.45 o 
   3   1   7      313.03      450.99      7.19 o 
   4   1   7      398.75      404.82      6.16 o 
   5   1   7      168.86      150.42      3.82 o 
   6   1   7       51.37       59.25      3.46 o 
   7   1   7      112.45      118.51      8.41 o 
   8   1   7      462.50      401.65     11.96 o 
   9   1   7       60.32       57.25      8.85 o 
  10   1   7        0.73       -3.24     10.16 o 
  11   1   7        2.43        4.18      6.76 o 
  12   1   7        0.20        5.98      7.61 o 
 -12   2   7        4.32        6.66      5.22 o 
 -11   2   7        0.01        2.19      3.44 o 
 -10   2   7      230.91      227.59      7.32 o 
  -9   2   7      739.72      760.85     11.66 o 
  -8   2   7      321.07      293.14      7.66 o 
  -7   2   7      378.40      393.44      8.29 o 
  -6   2   7       83.86       61.71      3.56 o 
  -5   2   7       13.15       22.03      2.48 o 
  -4   2   7      436.66      434.59      6.97 o 
  -3   2   7     2725.80     2619.55     25.03 o 
  -2   2   7     1787.46     1939.58     19.10 o 
  -1   2   7      519.40      508.14      6.88 o 
   0   2   7      656.42      833.80      9.75 o 
   1   2   7      169.42      186.36      4.54 o 
   2   2   7        0.09        1.51      1.26 o 
   3   2   7       12.13       15.11      2.02 o 
   4   2   7      195.98      263.43      5.21 o 
   5   2   7      959.91      918.12     11.90 o 
   6   2   7       57.23       78.16      6.17 o 
   7   2   7        4.94       17.00      4.03 o 
   8   2   7       62.83       74.13      6.49 o 
   9   2   7       76.14       77.40     12.89 o 
  10   2   7       10.03       19.76      9.56 o 
  11   2   7        0.04       -0.60      5.92 o 
  12   2   7        2.44       14.35      7.61 o 
 -12   3   7       96.96       78.90      9.48 o 
 -11   3   7        0.04       -3.89      2.98 o 
 -10   3   7        1.13        1.35      3.03 o 
  -9   3   7       93.11       92.45      5.38 o 
  -8   3   7       49.28       57.39      3.69 o 
  -7   3   7       35.65       42.49      3.20 o 
  -6   3   7      235.66      251.13      5.88 o 
  -5   3   7        0.71       -1.05      1.69 o 
  -4   3   7       80.37      111.32      4.28 o 
  -3   3   7      575.42      699.93      9.69 o 
  -2   3   7      278.84      282.56      4.98 o 
  -1   3   7       11.78        6.03      1.52 o 
   0   3   7     8823.00     9178.12     94.28 o 
   1   3   7       26.26       13.73      1.81 o 
   2   3   7      585.29      649.01     10.44 o 
   3   3   7     1194.31     1190.37     13.63 o 
   4   3   7       69.93       46.55      2.64 o 
   5   3   7       15.65       11.17      2.17 o 
   6   3   7        0.61        4.02      2.01 o 
   7   3   7       62.90       56.32      4.66 o 
   8   3   7      355.75      380.82     12.30 o 
   9   3   7       87.59       89.63      7.20 o 
  10   3   7       10.46        8.97      6.76 o 
  11   3   7        9.85       11.88      7.15 o 
  12   3   7        0.90        4.78      7.61 o 
 -12   4   7       88.86      100.12     10.89 o 
 -11   4   7       57.95       60.29      6.59 o 
 -10   4   7       15.95       12.11      3.95 o 
  -9   4   7       26.91       20.37      3.76 o 
  -8   4   7        0.48        2.08      1.82 o 
  -7   4   7      184.86      176.15      5.11 o 
  -6   4   7        0.36        4.97      2.88 o 
  -5   4   7     1648.55     1659.45     17.76 o 
  -4   4   7      257.77      263.81      5.40 o 
  -3   4   7      834.55     1032.89     11.83 o 
  -2   4   7       47.14       77.15      4.46 o 
  -1   4   7      158.62      186.91      4.78 o 
   0   4   7      370.52      489.63      6.78 o 
   1   4   7       55.51       74.21      2.63 o 
   2   4   7     5424.63     5293.76     46.73 o 
   3   4   7      365.46      288.58      5.43 o 
   4   4   7     1578.80     1638.12     19.13 o 
   5   4   7       35.52       34.48      2.83 o 
   6   4   7       10.83        4.89      2.50 o 
   7   4   7        7.18        9.39      3.16 o 
   8   4   7      501.78      572.29     16.42 o 
   9   4   7        0.78       -0.69      4.03 o 
  10   4   7        0.10        1.20      5.92 o 
  11   4   7       15.54       23.15      8.00 o 
 -12   5   7       12.50       13.73      5.30 o 
 -11   5   7       19.57       18.99      5.30 o 
 -10   5   7        0.26        2.20      3.40 o 
  -9   5   7       76.32       64.90      5.25 o 
  -8   5   7      151.09      174.46      6.23 o 
  -7   5   7        8.26        7.20      1.82 o 
  -6   5   7      595.43      613.41      9.16 o 
  -5   5   7        2.99        7.51      2.15 o 
  -4   5   7     2371.19     2409.66     27.44 o 
  -3   5   7     3416.65     3547.29     32.81 o 
  -2   5   7     1040.00     1010.74     11.40 o 
  -1   5   7     1294.64     1240.72     15.01 o 
   0   5   7      149.47      163.88      3.82 o 
   1   5   7      588.92      581.19      9.54 o 
   2   5   7     1517.63     1454.59     15.27 o 
   3   5   7     1176.81     1326.15     19.60 o 
   4   5   7        0.11       -0.86      1.92 o 
   5   5   7        2.07        3.81      1.98 o 
   6   5   7     1026.04      899.49     15.26 o 
   7   5   7       85.81       78.28      9.14 o 
   8   5   7        8.74        2.09      4.34 o 
   9   5   7      231.01      256.28     10.71 o 
  10   5   7        3.14        5.50      4.92 o 
  11   5   7       81.89       89.26     10.99 o 
 -12   6   7        1.03       -3.69      4.48 o 
 -11   6   7       59.17       64.46      7.63 o 
 -10   6   7       59.37       67.59      5.93 o 
  -9   6   7      118.86      117.38      6.66 o 
  -8   6   7       45.83       33.79      4.41 o 
  -7   6   7      316.70      303.89     11.02 o 
  -6   6   7       22.72       31.88      2.79 o 
  -5   6   7      484.84      499.02      7.86 o 
  -4   6   7        9.76        4.91      1.81 o 
  -3   6   7      633.48      621.28      8.39 o 
  -2   6   7        0.82        1.60      1.44 o 
  -1   6   7     1024.23     1006.10     12.99 o 
   0   6   7       17.75       10.47      2.14 o 
   1   6   7        0.25        6.86      1.56 o 
   2   6   7     1947.82     1737.64     17.68 o 
   3   6   7        2.78        7.47      1.56 o 
   4   6   7       32.60       29.98      2.83 o 
   5   6   7       56.70       61.51      5.51 o 
   6   6   7       12.70       10.26      3.08 o 
   7   6   7      301.57      274.14      8.68 o 
   8   6   7      170.25      192.96      7.79 o 
   9   6   7       66.73       66.25      7.34 o 
  10   6   7      113.58      101.85      8.43 o 
  11   6   7        0.02       -4.22      9.56 o 
 -12   7   7       14.08        2.09      5.17 o 
 -11   7   7        0.06       -1.02      5.60 o 
 -10   7   7        8.69       12.24      5.70 o 
  -9   7   7        4.53        1.88      3.51 o 
  -8   7   7        3.73        2.76      3.45 o 
  -7   7   7      359.67      337.95      9.49 o 
  -6   7   7      207.61      210.77      6.54 o 
  -5   7   7     1091.68     1039.62     14.32 o 
  -4   7   7      432.54      399.78      7.93 o 
  -3   7   7      427.26      432.54      8.15 o 
  -2   7   7      314.05      330.52      6.77 o 
  -1   7   7      698.88      765.47     10.95 o 
   0   7   7       11.71       39.03      2.32 o 
   1   7   7      421.06      405.36      7.06 o 
   2   7   7     1470.73     1286.48     17.49 o 
   3   7   7     6197.13     6155.94     54.42 o 
   4   7   7      601.04      565.33      9.65 o 
   5   7   7      394.82      338.85      8.85 o 
   6   7   7       40.94       40.78      4.24 o 
   7   7   7       31.43       23.33      5.36 o 
   8   7   7      358.50      379.18     10.63 o 
   9   7   7      218.66      230.73     13.80 o 
  10   7   7       86.18       94.25      8.61 o 
  11   7   7       13.21       13.67      5.57 o 
 -12   8   7        4.94        7.77      5.73 o 
 -11   8   7       76.46       86.17     12.66 o 
 -10   8   7        1.49       -4.47      4.34 o 
  -9   8   7      229.38      210.82      8.51 o 
  -8   8   7      766.65      779.67     23.64 o 
  -7   8   7      352.80      357.78     12.08 o 
  -6   8   7       58.69       62.70      4.31 o 
  -5   8   7      586.59      557.27      9.79 o 
  -4   8   7      308.61      281.66      6.63 o 
  -3   8   7        0.05        0.65      1.97 o 
  -2   8   7       77.39       76.60      3.67 o 
  -1   8   7       78.28       55.55      4.37 o 
   0   8   7     2720.64     2587.40     25.13 o 
   1   8   7       10.59        6.57      1.78 o 
   2   8   7       74.46       66.92      3.12 o 
   3   8   7      192.63      168.32      6.38 o 
   4   8   7      234.63      224.65      7.42 o 
   5   8   7      756.08      703.96     13.51 o 
   6   8   7      212.01      192.62      7.84 o 
   7   8   7        6.61       10.82      5.52 o 
   8   8   7       11.54       16.97      4.12 o 
   9   8   7       37.12       29.19      6.08 o 
  10   8   7        3.70        0.36      4.92 o 
  11   8   7        4.23       10.45      5.63 o 
 -11   9   7        8.61        0.72      8.57 o 
 -10   9   7       29.48       29.04      6.28 o 
  -9   9   7      203.52      209.30     10.37 o 
  -8   9   7      200.03      225.67      8.69 o 
  -7   9   7      169.17      158.97      7.52 o 
  -6   9   7       73.88       55.20      4.64 o 
  -5   9   7       22.11       24.50      3.30 o 
  -4   9   7      157.75      140.36      5.00 o 
  -3   9   7       50.16       48.61      3.51 o 
  -2   9   7       93.68      100.30      4.30 o 
  -1   9   7      324.93      312.22      6.63 o 
   0   9   7     1086.63     1195.99     13.50 o 
   1   9   7      380.59      395.18      7.53 o 
   2   9   7        2.14       -0.35      1.87 o 
   3   9   7       13.35        3.00      3.05 o 
   4   9   7       92.37       99.41      6.38 o 
   5   9   7      209.22      212.46      7.68 o 
   6   9   7       55.65       60.16      6.50 o 
   7   9   7       40.81       49.46      5.37 o 
   8   9   7       59.71       49.63      5.28 o 
   9   9   7        4.92       -2.44      3.58 o 
  10   9   7       13.39       18.84      5.95 o 
 -11  10   7        1.53       -3.27      4.86 o 
 -10  10   7        0.77        4.78      5.18 o 
  -9  10   7       54.80       69.05     13.46 o 
  -8  10   7       44.34       43.27      5.25 o 
  -7  10   7     1489.17     1555.41     23.68 o 
  -6  10   7        1.14        4.87      3.59 o 
  -5  10   7       11.44        9.40      2.62 o 
  -4  10   7       39.50       33.00      3.34 o 
  -3  10   7     1041.35     1074.78     14.89 o 
  -2  10   7       10.73        6.22      2.20 o 
  -1  10   7      226.96      276.60      6.50 o 
   0  10   7       76.97       59.80      4.78 o 
   1  10   7      754.76      723.08     12.67 o 
   2  10   7        0.41       -1.44      1.61 o 
   3  10   7      298.33      296.09      7.57 o 
   4  10   7        1.85        1.89      3.77 o 
   5  10   7       16.36        5.15      4.14 o 
   6  10   7      200.86      156.62      7.57 o 
   7  10   7       46.51       28.47      4.73 o 
   8  10   7       61.84       41.28      5.25 o 
   9  10   7        0.01       -0.05      3.63 o 
  10  10   7        3.60       12.92      6.82 o 
 -11  11   7        0.00       -9.07      6.05 o 
 -10  11   7       72.98       97.84      8.72 o 
  -9  11   7       14.72        9.78      5.57 o 
  -8  11   7       21.18       13.98      4.33 o 
  -7  11   7       53.25       43.10      4.81 o 
  -6  11   7     1054.54     1029.63     27.43 o 
  -5  11   7        0.33        3.78      3.17 o 
  -4  11   7      116.42      142.49      5.70 o 
  -3  11   7      387.93      384.73      8.10 o 
  -2  11   7       81.37       84.96      4.45 o 
  -1  11   7      192.75      222.94      7.47 o 
   0  11   7        5.23        6.51      2.12 o 
   1  11   7      367.10      345.78      8.94 o 
   2  11   7        2.39        3.00      2.96 o 
   3  11   7      171.12      162.29     10.09 o 
   4  11   7      563.91      609.81     12.94 o 
   5  11   7       16.92       -0.17      4.66 o 
   6  11   7      291.85      335.82     12.94 o 
   7  11   7       64.87       87.23      6.53 o 
   8  11   7       31.41       70.76      6.17 o 
   9  11   7       14.85       15.63      6.56 o 
  10  11   7        3.44        2.23      5.43 o 
 -10  12   7        8.06        5.94      5.06 o 
  -9  12   7        0.92        5.77      5.17 o 
  -8  12   7       30.32       22.20      5.89 o 
  -7  12   7        0.03       -4.79      3.19 o 
  -6  12   7      432.78      420.15     19.67 o 
  -5  12   7       59.37       78.24      5.70 o 
  -4  12   7       40.96       54.49      6.05 o 
  -3  12   7        5.89        0.57      4.00 o 
  -2  12   7       28.31       35.99      3.51 o 
  -1  12   7      779.19      775.56     16.47 o 
   0  12   7      177.70      203.07      6.03 o 
   1  12   7      386.13      405.63      9.68 o 
   2  12   7      396.28      406.19     10.35 o 
   3  12   7      119.29      100.43     10.42 o 
   4  12   7       16.36       14.22      4.02 o 
   5  12   7       80.92       76.33      8.28 o 
   6  12   7        2.36       13.20      4.49 o 
   7  12   7        0.02        3.12      4.02 o 
   8  12   7       27.99       37.02      5.21 o 
   9  12   7        5.07        2.67      4.02 o 
 -10  13   7        0.30       -0.71      4.96 o 
  -9  13   7       31.43       11.62      6.68 o 
  -8  13   7       30.96       44.42      6.59 o 
  -7  13   7       51.14       59.88      5.70 o 
  -6  13   7        9.88        8.80      4.02 o 
  -5  13   7      423.21      476.25     12.25 o 
  -4  13   7       32.92       51.61      5.01 o 
  -3  13   7        8.33        2.02      2.80 o 
  -2  13   7       91.29      105.66      5.26 o 
  -1  13   7      105.16      119.50      7.29 o 
   0  13   7        0.44       -3.65      2.43 o 
   1  13   7        2.53        4.26      2.55 o 
   2  13   7       84.37       68.00      6.13 o 
   3  13   7        6.66       21.37      6.61 o 
   4  13   7       35.77       27.05      5.98 o 
   5  13   7       85.83       66.68      6.83 o 
   6  13   7       26.56       49.71      5.52 o 
   7  13   7        1.34        2.49      4.02 o 
   8  13   7       47.62       15.83      4.55 o 
   9  13   7        0.61        0.54      4.20 o 
  -9  14   7       80.87       74.88      8.13 o 
  -8  14   7        8.70        9.96      8.83 o 
  -7  14   7       57.40       69.61      6.17 o 
  -6  14   7        2.50       -1.98      3.59 o 
  -5  14   7      155.08      159.69      7.94 o 
  -4  14   7       12.22        5.59      3.77 o 
  -3  14   7      397.82      419.24      9.33 o 
  -2  14   7      102.02      104.67      5.35 o 
  -1  14   7      139.56      140.56      5.99 o 
   0  14   7      165.27      164.94      6.22 o 
   1  14   7       34.62       32.82      4.26 o 
   2  14   7      648.18      628.62     16.04 o 
   3  14   7        9.34       15.20      5.74 o 
   4  14   7      131.15      117.72     11.12 o 
   5  14   7       46.63       53.05      8.91 o 
   6  14   7        3.46       -3.37      5.69 o 
   7  14   7        1.67       -4.24      4.34 o 
   8  14   7        0.28        4.26      5.18 o 
   9  14   7        7.81        7.26      5.06 o 
  -9  15   7       17.83       23.23      6.01 o 
  -8  15   7        0.18       -1.92      4.86 o 
  -7  15   7      116.98      155.70     10.07 o 
  -6  15   7       12.37        7.08      4.08 o 
  -5  15   7       32.32       25.20      4.55 o 
  -4  15   7      231.73      217.56      9.32 o 
  -3  15   7        0.77        0.22      3.86 o 
  -2  15   7      712.57      666.82     12.09 o 
  -1  15   7      942.57      877.84     14.17 o 
   0  15   7      100.71      111.20      5.74 o 
   1  15   7        0.02       -2.05      3.87 o 
   2  15   7      129.39      109.72      9.92 o 
   3  15   7        0.23       -0.91      4.01 o 
   4  15   7       48.42       48.79      6.71 o 
   5  15   7       35.97       36.09      5.73 o 
   6  15   7        2.87       -0.54      7.17 o 
   7  15   7        3.04        5.38      5.92 o 
   8  15   7       60.41       73.79     13.75 o 
  -8  16   7        0.52       -0.86      5.18 o 
  -7  16   7        0.15       -4.69      4.67 o 
  -6  16   7        0.08       -1.71      4.02 o 
  -5  16   7      175.62      188.18      9.15 o 
  -4  16   7        3.91        3.21      5.11 o 
  -3  16   7        4.82        6.54      4.41 o 
  -2  16   7       45.82       47.30      5.31 o 
  -1  16   7      112.06      136.09      6.44 o 
   0  16   7       39.39       50.82      4.44 o 
   1  16   7        0.21        1.95      4.14 o 
   2  16   7      124.79      134.47     12.55 o 
   3  16   7       17.90       21.09      5.18 o 
   4  16   7       15.61       10.79      4.73 o 
   5  16   7       27.72       38.81      7.15 o 
   6  16   7        1.12        4.78      5.92 o 
   7  16   7       14.22       20.92      6.76 o 
  -7  17   7       28.93        5.80      5.43 o 
  -6  17   7        0.19        1.97      4.96 o 
  -5  17   7       34.85       24.28      4.94 o 
  -4  17   7       46.09       47.64      5.70 o 
  -3  17   7       25.88       31.18      6.04 o 
  -2  17   7       37.31       26.51      5.01 o 
  -1  17   7      148.08      182.49      7.04 o 
   0  17   7      224.65      236.96     10.48 o 
   1  17   7       30.03       10.71      5.18 o 
   2  17   7       64.69       72.19      7.28 o 
   3  17   7        1.67       -2.39      4.34 o 
   4  17   7       93.17       85.03      9.30 o 
   5  17   7        1.64       -0.60      5.07 o 
   6  17   7       38.89       72.30      8.85 o 
   7  17   7        0.42        0.17      5.74 o 
  -6  18   7        5.00        8.51      5.43 o 
  -5  18   7        0.48       -5.94      4.99 o 
  -4  18   7       25.55       25.67      4.88 o 
  -3  18   7       22.56       25.45      5.18 o 
  -2  18   7       10.74       12.30      5.52 o 
  -1  18   7       16.70       11.77      4.96 o 
   0  18   7       18.08       27.60      5.89 o 
   1  18   7      180.82      194.60     12.24 o 
   2  18   7       40.45       19.72      7.77 o 
   3  18   7       16.84       20.80      6.30 o 
   4  18   7       23.68       37.53      7.15 o 
   5  18   7        6.51        7.17     14.94 o 
   6  18   7        8.50       10.20      8.37 o 
  -5  19   7        0.66       -8.54      5.69 o 
  -4  19   7       58.84       71.88      6.91 o 
  -3  19   7       67.24       67.21      6.54 o 
  -2  19   7       21.26        9.98      4.26 o 
  -1  19   7       15.65       37.05      8.33 o 
   0  19   7      183.94      187.68     17.93 o 
   1  19   7        2.19        3.77      5.45 o 
   2  19   7       25.29       32.75      8.37 o 
   3  19   7       14.24       18.73      6.30 o 
   4  19   7       10.30       -7.17      5.07 o 
  -4  20   7        2.17       -3.97      5.24 o 
  -3  20   7      117.30      113.25      7.94 o 
  -2  20   7       25.12       32.57      7.17 o 
   0  20   7       52.35       65.75     13.15 o 
   1  20   7       14.83        7.73      6.30 o 
   2  20   7       15.89       24.05      7.77 o 
   3  20   7        4.69        5.98      6.30 o 
   0  21   7        3.40       -1.20      8.37 o 
 -12   0   8        2.56       -1.37      5.74 o 
 -11   0   8       59.18       61.78      8.33 o 
 -10   0   8       58.85       63.39      5.89 o 
  -9   0   8      129.21      114.26      7.28 o 
  -8   0   8      342.39      351.03     10.76 o 
  -7   0   8     1050.98     1041.78     19.30 o 
  -6   0   8      238.21      242.91      8.49 o 
  -5   0   8       61.91       84.18      5.26 o 
  -4   0   8     3105.34     2991.77     40.48 o 
  -3   0   8      629.12      626.41     12.18 o 
  -2   0   8     2610.62     2576.25     36.37 o 
  -1   0   8      968.25      970.30     15.84 o 
   0   0   8      289.77      255.84     11.27 o 
   1   0   8      337.48      404.75     10.31 o 
   2   0   8      409.80      368.78     18.46 o 
   3   0   8      216.95      180.80      7.68 o 
   4   0   8      669.70      750.13     13.49 o 
   5   0   8        0.02       -1.85      1.89 o 
   6   0   8       81.57       67.61      6.61 o 
   7   0   8      222.80      265.93     11.48 o 
   8   0   8       65.66       80.09     13.15 o 
   9   0   8      101.44       78.90     14.35 o 
  10   0   8       88.26       95.63     15.54 o 
  11   0   8       54.04       60.97     14.35 o 
 -12   1   8      211.19      230.54     10.35 o 
 -11   1   8       26.42       25.43      4.85 o 
 -10   1   8       52.91       50.92      4.54 o 
  -9   1   8      107.23      101.58      4.88 o 
  -8   1   8       54.98       55.33      3.84 o 
  -7   1   8       18.30       17.59      2.79 o 
  -6   1   8       73.78       68.38      3.72 o 
  -5   1   8      287.62      358.66      6.66 o 
  -4   1   8       79.73       71.72      3.42 o 
  -3   1   8      751.79      791.40     10.15 o 
  -2   1   8      960.55      943.79     29.58 o 
  -1   1   8     1321.80     1336.47     14.29 o 
   0   1   8      451.37      450.70      6.73 o 
   1   1   8       18.76       23.24      2.08 o 
   2   1   8        2.69        5.08      1.42 o 
   3   1   8      153.96      112.08      4.99 o 
   4   1   8      432.54      449.47      6.85 o 
   5   1   8       63.88       81.35      4.55 o 
   6   1   8      102.48       99.56      5.28 o 
   7   1   8      298.73      295.98      8.31 o 
   8   1   8      123.46      127.91     10.43 o 
   9   1   8       23.03       23.91      7.61 o 
  10   1   8       35.06       38.93      8.45 o 
  11   1   8       28.64       50.81      9.30 o 
 -12   2   8       21.70       29.34      7.15 o 
 -11   2   8       22.40       28.49      4.14 o 
 -10   2   8       72.43       63.01      5.01 o 
  -9   2   8       73.45       76.83      5.70 o 
  -8   2   8        7.98        7.99      2.85 o 
  -7   2   8      670.45      655.46     10.15 o 
  -6   2   8       24.27       25.21      2.70 o 
  -5   2   8      367.22      429.65      7.30 o 
  -4   2   8     4224.42     4324.71     39.67 o 
  -3   2   8     3752.43     4008.17     36.74 o 
  -2   2   8      191.97      128.25      3.87 o 
  -1   2   8        6.64        0.81      1.37 o 
   0   2   8     1802.99     1727.37     18.09 o 
   1   2   8      144.78      149.00      3.84 o 
   2   2   8      889.39      955.57     10.98 o 
   3   2   8       23.46       23.14      1.94 o 
   4   2   8      611.89      623.31      9.33 o 
   5   2   8       75.53       94.07      4.07 o 
   6   2   8        2.45        3.87      1.73 o 
   7   2   8      238.16      249.83     10.42 o 
   8   2   8       89.04       84.21      7.04 o 
   9   2   8        3.70       13.75      6.76 o 
  10   2   8       36.20       30.84     11.95 o 
  11   2   8       62.40       78.24     20.32 o 
 -12   3   8        6.93        2.32      6.61 o 
 -11   3   8       16.59       12.79      4.26 o 
 -10   3   8      119.74      106.84      6.05 o 
  -9   3   8      204.81      207.63     13.35 o 
  -8   3   8       36.58       33.57      3.38 o 
  -7   3   8       92.76       64.04      3.69 o 
  -6   3   8      295.59      321.42      6.64 o 
  -5   3   8      509.01      451.32      7.62 o 
  -4   3   8      424.23      422.81      8.77 o 
  -3   3   8     3091.44     2768.01     26.73 o 
  -2   3   8     1201.55     1053.40     14.17 o 
  -1   3   8        0.17        1.52      1.92 o 
   0   3   8      663.55      690.40     24.69 o 
   1   3   8       11.03        6.36      1.44 o 
   2   3   8      704.41      797.91      9.92 o 
   3   3   8       43.01       85.30      4.94 o 
   4   3   8       30.63       30.86      2.22 o 
   5   3   8       11.70       10.64      2.81 o 
   6   3   8       41.97       41.63      3.29 o 
   7   3   8       81.63       75.33     11.55 o 
   8   3   8      780.50      787.84     18.26 o 
   9   3   8       37.09       39.93      5.78 o 
  10   3   8        1.70        1.12     14.94 o 
  11   3   8        0.09       -0.60      6.76 o 
 -12   4   8       12.72        6.87      6.61 o 
 -11   4   8       11.85        3.15      3.95 o 
 -10   4   8       60.91       65.77      9.15 o 
  -9   4   8      129.45      136.64      6.97 o 
  -8   4   8      352.21      291.79      6.88 o 
  -7   4   8       75.75       71.35      5.34 o 
  -6   4   8        9.70       19.90      2.62 o 
  -5   4   8       45.47       41.75      2.99 o 
  -4   4   8       85.25      106.32      4.00 o 
  -3   4   8      313.06      356.64      6.42 o 
  -2   4   8      251.65      216.65      5.39 o 
  -1   4   8     2744.03     2940.27     27.86 o 
   0   4   8        2.15        5.22      2.16 o 
   1   4   8       23.55       36.01      3.15 o 
   2   4   8      428.30      426.28      6.46 o 
   3   4   8      195.94      197.20      4.45 o 
   4   4   8        3.30        1.12      1.10 o 
   5   4   8        1.00       -2.12      2.78 o 
   6   4   8       40.80       34.17      3.63 o 
   7   4   8      597.08      643.44     15.70 o 
   8   4   8      163.83      194.10      9.50 o 
   9   4   8        7.36       -0.29      7.11 o 
  10   4   8       38.96       38.67     13.15 o 
  11   4   8        1.90        1.83      7.15 o 
 -12   5   8       19.50       20.55      5.90 o 
 -11   5   8       29.99       29.50      5.68 o 
 -10   5   8       49.10       37.34      5.01 o 
  -9   5   8      214.64      202.36      8.12 o 
  -8   5   8      123.63      120.38      6.53 o 
  -7   5   8      743.11      746.38     12.32 o 
  -6   5   8       23.48       22.26      3.83 o 
  -5   5   8      378.50      378.85      7.04 o 
  -4   5   8       46.77       45.85      2.93 o 
  -3   5   8     2162.53     2069.61     20.85 o 
  -2   5   8      380.53      303.03      5.91 o 
  -1   5   8        0.28        2.21      2.13 o 
   0   5   8       48.62       56.58      2.79 o 
   1   5   8       51.87       63.65      3.74 o 
   2   5   8     1477.37     1517.89     16.00 o 
   3   5   8      111.40      111.05      4.03 o 
   4   5   8      489.70      537.91      9.25 o 
   5   5   8      113.40      112.56      5.72 o 
   6   5   8      102.01      107.93      6.03 o 
   7   5   8      311.12      313.71      9.19 o 
   8   5   8      190.61      173.06      9.31 o 
   9   5   8      170.03      196.94     10.78 o 
  10   5   8      106.03       85.78      8.39 o 
  11   5   8       27.87       32.31     19.72 o 
 -12   6   8        0.69        5.51      5.57 o 
 -11   6   8        0.42       -0.69      4.73 o 
 -10   6   8        1.57       -3.57      3.59 o 
  -9   6   8        6.95       16.43      4.20 o 
  -8   6   8      193.02      182.46      8.28 o 
  -7   6   8        8.54       17.96      3.21 o 
  -6   6   8       33.19       31.68      3.36 o 
  -5   6   8      265.00      287.72      6.88 o 
  -4   6   8       19.44       37.51      2.71 o 
  -3   6   8      475.57      489.44      7.36 o 
  -2   6   8     2915.66     2940.51     27.99 o 
  -1   6   8      115.06      113.07      4.81 o 
   0   6   8       69.96       43.25      2.55 o 
   1   6   8      397.58      346.71      6.59 o 
   2   6   8        0.25       -0.05      1.50 o 
   3   6   8       10.27        4.44      2.01 o 
   4   6   8      171.94      162.00      5.18 o 
   5   6   8      395.02      318.23     10.76 o 
   6   6   8      222.72      198.98      7.60 o 
   7   6   8        1.12       -1.94      3.21 o 
   8   6   8        3.68        5.98      4.21 o 
   9   6   8       13.65       11.05      5.85 o 
  10   6   8        1.17       11.09      5.06 o 
  11   6   8       15.78       13.53      8.00 o 
 -12   7   8      123.75      174.13     17.37 o 
 -11   7   8       29.28       27.68      6.28 o 
 -10   7   8       13.47       20.65      5.18 o 
  -9   7   8       57.49       64.58      5.77 o 
  -8   7   8       21.98       25.26      4.33 o 
  -7   7   8      927.20      962.54     16.81 o 
  -6   7   8       67.43       86.67      4.94 o 
  -5   7   8      113.13      127.89      5.18 o 
  -4   7   8        0.45        9.99      2.64 o 
  -3   7   8       84.33       72.64      4.00 o 
  -2   7   8       13.57       21.52      2.06 o 
  -1   7   8     1532.91     1630.20     19.38 o 
   0   7   8      438.05      458.38      6.97 o 
   1   7   8      652.09      675.43      9.18 o 
   2   7   8      111.56      111.41      4.15 o 
   3   7   8      319.07      322.03      7.06 o 
   4   7   8     1055.90      968.77     13.62 o 
   5   7   8      196.91      151.21      8.22 o 
   6   7   8      461.23      512.07     11.65 o 
   7   7   8       31.24       23.52      4.33 o 
   8   7   8       17.88       13.17      4.02 o 
   9   7   8        0.17        1.31      4.92 o 
  10   7   8       23.24       22.89      6.52 o 
  11   7   8        0.17       -7.77      6.76 o 
 -11   8   8       55.00       71.59      7.98 o 
 -10   8   8        3.49       10.30      5.17 o 
  -9   8   8       44.71       53.76      5.50 o 
  -8   8   8       55.30       60.08      5.56 o 
  -7   8   8       42.94       43.99      4.64 o 
  -6   8   8      149.28      162.12      6.09 o 
  -5   8   8       72.17       66.43      4.10 o 
  -4   8   8        0.56        2.25      2.20 o 
  -3   8   8      568.39      591.73     10.05 o 
  -2   8   8      346.18      349.99      7.42 o 
  -1   8   8       11.87       11.29      2.20 o 
   0   8   8      989.19      911.03     11.26 o 
   1   8   8      226.74      257.46      5.40 o 
   2   8   8     2074.49     2144.17     24.00 o 
   3   8   8     1191.44     1133.52     18.86 o 
   4   8   8       12.75       19.85      3.80 o 
   5   8   8       25.24        8.99      3.59 o 
   6   8   8       43.47       69.53      5.56 o 
   7   8   8        9.01       11.25      3.71 o 
   8   8   8      125.73      135.32      8.70 o 
   9   8   8      184.23      190.40     11.18 o 
  10   8   8        0.14        4.04      5.17 o 
 -11   9   8        1.26       -0.48      5.18 o 
 -10   9   8        8.58        5.72      5.17 o 
  -9   9   8      528.06      520.70     13.02 o 
  -8   9   8        1.27        1.00      3.71 o 
  -7   9   8      144.83      152.32      7.68 o 
  -6   9   8       39.46       27.03      4.20 o 
  -5   9   8       75.84       66.74      4.35 o 
  -4   9   8        3.38        2.82      2.49 o 
  -3   9   8       49.21       34.56      3.30 o 
  -2   9   8      106.92      120.78      4.77 o 
  -1   9   8       74.14       89.15      4.17 o 
   0   9   8       18.76       27.02      2.74 o 
   1   9   8      134.91      134.38      4.17 o 
   2   9   8      816.02      843.05     11.69 o 
   3   9   8     1583.11     1514.90     19.94 o 
   4   9   8      245.76      183.42      7.91 o 
   5   9   8     1301.75     1277.37     20.59 o 
   6   9   8       16.94       10.94      3.85 o 
   7   9   8       49.18       36.76      5.01 o 
   8   9   8       31.75       28.02      4.95 o 
   9   9   8       49.74       74.93      7.80 o 
  10   9   8       10.98       18.51      5.78 o 
 -11  10   8        3.85       -0.61      5.43 o 
 -10  10   8       65.50       62.22      7.28 o 
  -9  10   8       48.49       36.05      5.33 o 
  -8  10   8      746.30      689.66     14.83 o 
  -7  10   8      420.94      446.31     11.66 o 
  -6  10   8       22.69       24.12      4.26 o 
  -5  10   8        7.25        7.84      2.62 o 
  -4  10   8       58.55       65.86      4.31 o 
  -3  10   8      155.98      154.06      5.87 o 
  -2  10   8        5.27        3.49      2.20 o 
  -1  10   8      213.99      197.18      8.71 o 
   0  10   8       28.98       29.32      5.44 o 
   1  10   8      723.12      756.36     13.42 o 
   2  10   8      302.84      294.82      7.14 o 
   3  10   8     1295.80     1193.91     24.31 o 
   4  10   8       87.22      110.27      6.37 o 
   5  10   8      110.82      187.09     15.01 o 
   6  10   8      285.71      170.46      7.76 o 
   7  10   8      100.97       57.08      5.56 o 
   8  10   8       40.38       65.57      6.17 o 
   9  10   8        2.37       -3.55      4.66 o 
  10  10   8        4.02        7.42      8.51 o 
 -10  11   8       38.91       53.96      7.53 o 
  -9  11   8        1.47        3.19      6.39 o 
  -8  11   8       39.33       36.53      4.94 o 
  -7  11   8       34.83       28.76      4.81 o 
  -6  11   8      205.62      207.30      8.37 o 
  -5  11   8      224.35      233.47      8.54 o 
  -4  11   8      133.29      137.40      6.57 o 
  -3  11   8       67.19       68.42      5.95 o 
  -2  11   8       12.96        5.02      2.62 o 
  -1  11   8      321.65      307.36      8.26 o 
   0  11   8      165.44      173.25      5.70 o 
   1  11   8        1.73        2.93      1.78 o 
   2  11   8      687.00      608.30     12.02 o 
   3  11   8       57.05       80.71     11.95 o 
   4  11   8      690.76      627.15     13.57 o 
   5  11   8       35.02       13.11      7.94 o 
   6  11   8      108.57       87.61      6.37 o 
   7  11   8      231.36      168.38      8.34 o 
   8  11   8        7.66        2.37      4.14 o 
   9  11   8        6.58        1.23      3.95 o 
  10  11   8        0.05        6.81      5.63 o 
 -10  12   8        0.57       -6.55      4.96 o 
  -9  12   8       14.41       10.53      5.57 o 
  -8  12   8        9.43       18.15      4.89 o 
  -7  12   8        1.02       -0.25      3.64 o 
  -6  12   8       31.80       28.41      4.81 o 
  -5  12   8      128.11      115.86      6.91 o 
  -4  12   8      306.61      305.47      7.88 o 
  -3  12   8       97.86      102.67      5.38 o 
  -2  12   8      344.87      326.63      8.94 o 
  -1  12   8       83.97       99.28      5.00 o 
   0  12   8       49.69       48.85      3.89 o 
   1  12   8       35.28       53.70      4.55 o 
   2  12   8      372.43      404.25      9.92 o 
   3  12   8       71.59       56.73      6.28 o 
   4  12   8        8.27       -2.90      5.74 o 
   5  12   8      135.88      126.48      8.49 o 
   6  12   8      182.42      226.55      9.15 o 
   7  12   8        1.65       12.98      4.56 o 
   8  12   8       11.02       14.91      4.64 o 
   9  12   8        0.05        3.02      4.33 o 
 -10  13   8       11.24       10.85      8.43 o 
  -9  13   8       24.00       34.52      6.40 o 
  -8  13   8        0.71        8.01      5.30 o 
  -7  13   8       11.51       15.08      4.28 o 
  -6  13   8        3.55       -0.99      3.64 o 
  -5  13   8      124.61      136.52      8.45 o 
  -4  13   8      769.34      816.00     23.26 o 
  -3  13   8      132.57      116.44      7.60 o 
  -2  13   8        3.94       -0.85      2.55 o 
  -1  13   8        0.01        1.98      2.59 o 
   0  13   8       36.51       24.52      3.25 o 
   1  13   8     1295.85     1320.66     20.49 o 
   2  13   8       66.14       54.69      6.01 o 
   3  13   8      195.51      177.74     14.74 o 
   4  13   8      136.97      156.53      9.19 o 
   5  13   8      141.57      150.46      9.42 o 
   6  13   8       18.42       32.25     11.28 o 
   7  13   8       14.84       23.19      9.41 o 
   8  13   8        0.48       -5.32      4.82 o 
   9  13   8       60.60       80.61      7.02 o 
  -9  14   8        1.34       -7.26      4.86 o 
  -8  14   8       29.64       24.06      6.40 o 
  -7  14   8       27.40       40.32      8.02 o 
  -6  14   8       11.95        8.71      5.69 o 
  -5  14   8     1088.01     1086.76     25.36 o 
  -4  14   8       11.68       18.00      4.83 o 
  -3  14   8       85.70       72.84      5.00 o 
  -2  14   8        0.84       -3.64      2.77 o 
  -1  14   8        0.92       -1.25      2.86 o 
   0  14   8       16.18       20.84      3.34 o 
   1  14   8      142.04      150.21      8.92 o 
   2  14   8       77.40       87.83      7.28 o 
   3  14   8      292.90      241.33     10.57 o 
   4  14   8        3.71       12.31      9.66 o 
   5  14   8        0.52       -2.72      5.28 o 
   6  14   8       11.10       10.40      4.96 o 
   7  14   8        4.47        1.15      4.86 o 
   8  14   8       28.94       19.09     10.15 o 
  -8  15   8       97.25       81.25      8.53 o 
  -7  15   8       33.40       40.48      5.50 o 
  -6  15   8       15.83       23.77      4.70 o 
  -5  15   8        0.92       -0.76      3.86 o 
  -4  15   8      298.94      293.25      9.75 o 
  -3  15   8       60.91       51.62      5.50 o 
  -2  15   8       89.76      104.80      5.89 o 
  -1  15   8      122.85      137.72      9.71 o 
   0  15   8      252.84      242.95      8.64 o 
   1  15   8       24.72       22.46      4.86 o 
   2  15   8      283.66      308.52     11.45 o 
   3  15   8        0.00       -2.56      5.74 o 
   4  15   8        3.52        4.78      9.30 o 
   5  15   8       60.86       63.67      7.11 o 
   6  15   8        8.02        2.13      5.29 o 
   7  15   8        2.02        1.61      4.96 o 
   8  15   8        0.00        0.00      5.92 o 
  -8  16   8       57.87       54.30      7.69 o 
  -7  16   8        1.33       -7.43      4.96 o 
  -6  16   8      142.47      150.01      8.62 o 
  -5  16   8        8.29       -0.42      4.02 o 
  -4  16   8       14.64       10.87      4.66 o 
  -3  16   8      406.52      393.16     11.49 o 
  -2  16   8        9.80        6.49      3.40 o 
  -1  16   8        0.85        1.08      3.25 o 
   0  16   8      104.85      109.85      8.13 o 
   1  16   8       80.50       71.86      9.27 o 
   2  16   8        0.04        2.00      5.73 o 
   3  16   8       20.23       11.95      5.03 o 
   4  16   8        0.52        7.17      4.86 o 
   5  16   8        0.10        7.27      4.81 o 
   6  16   8       11.52       12.35      6.30 o 
   7  16   8        1.40        4.78      5.92 o 
  -7  17   8        3.56        0.33      5.17 o 
  -6  17   8        9.09       16.60      4.88 o 
  -5  17   8       29.04       27.63      5.09 o 
  -4  17   8        0.40       -4.85      3.91 o 
  -3  17   8       58.68       45.99      5.50 o 
  -2  17   8      118.91       83.58      6.47 o 
  -1  17   8      182.09      198.47      7.49 o 
   0  17   8       79.70       90.28      8.88 o 
   1  17   8      238.50      238.54     10.57 o 
   2  17   8       85.30       99.34     10.54 o 
   3  17   8       36.53       53.51      6.83 o 
   4  17   8       24.92       26.19      5.57 o 
   5  17   8        3.73        4.87      5.45 o 
   6  17   8        0.00        0.51      8.97 o 
  -6  18   8       13.83       14.57      6.00 o 
  -5  18   8       54.91       50.81      6.22 o 
  -4  18   8       70.68       70.56      6.54 o 
  -3  18   8      187.63      197.85      9.15 o 
  -2  18   8      366.58      373.29     13.98 o 
  -1  18   8       16.62       13.11      6.21 o 
   0  18   8       16.10        8.89      5.18 o 
   1  18   8        3.31        3.56      4.86 o 
   2  18   8       78.28       59.41      8.37 o 
   3  18   8       32.71       40.26      7.77 o 
   4  18   8       36.13       33.51      8.97 o 
   5  18   8        2.52       -5.12      6.57 o 
  -5  19   8       73.54       71.54      7.07 o 
  -4  19   8        9.92        8.34      5.02 o 
  -3  19   8        8.31        6.82      4.48 o 
  -2  19   8        2.99        0.43      4.33 o 
  -1  19   8       41.88       51.26      8.85 o 
   0  19   8        0.07       -4.03      4.59 o 
   1  19   8        0.08        0.00      7.17 o 
   2  19   8        8.83       13.15      5.92 o 
   3  19   8       11.43       10.76      5.92 o 
   4  19   8        2.73        5.29      8.97 o 
  -3  20   8       28.33       39.16      5.70 o 
  -2  20   8        1.74       -0.14     16.14 o 
  -1  20   8        8.64        3.59      9.56 o 
   1  20   8        1.62        7.00     13.75 o 
   2  20   8       46.35       52.83      8.45 o 
 -12   1   9       17.94       14.09      5.43 o 
 -11   1   9        5.98        1.86      4.14 o 
 -10   1   9       10.00       -0.70      3.15 o 
  -9   1   9       64.51       63.28      4.43 o 
  -8   1   9      310.19      313.07      7.54 o 
  -7   1   9       18.17       28.57      3.30 o 
  -6   1   9       15.61       15.88      2.65 o 
  -5   1   9        2.07       -0.17      2.00 o 
  -4   1   9     1956.55     1739.78     18.62 o 
  -3   1   9     2169.59     2241.53     22.60 o 
  -2   1   9      448.07      383.08      7.46 o 
  -1   1   9     1206.98     1129.44     13.15 o 
   0   1   9       13.98        9.30      2.42 o 
   1   1   9      129.29      111.06      3.72 o 
   2   1   9       56.00       52.57      3.15 o 
   3   1   9      336.66      409.92      7.57 o 
   4   1   9     1145.00     1142.10     13.25 o 
   5   1   9        4.01        3.43      2.09 o 
   6   1   9      120.11      110.82      5.56 o 
   7   1   9        5.39        6.43      3.34 o 
   8   1   9       68.18       59.24      6.49 o 
   9   1   9       31.71       26.90      7.61 o 
  10   1   9        5.48       10.76      6.76 o 
  11   1   9        0.86       -0.30     11.95 o 
 -12   2   9       26.61       20.06      5.57 o 
 -11   2   9       66.99       59.12      5.77 o 
 -10   2   9       49.73       53.51      4.78 o 
  -9   2   9       86.29       88.17      4.76 o 
  -8   2   9      143.87      137.54      7.05 o 
  -7   2   9     1042.27     1047.00     13.88 o 
  -6   2   9        4.42       -0.44      2.20 o 
  -5   2   9     1505.78     1436.73     16.49 o 
  -4   2   9      346.91      372.25      7.29 o 
  -3   2   9      179.00      186.53      7.22 o 
  -2   2   9     7464.46     7607.56     66.56 o 
  -1   2   9     1229.15     1246.83     14.12 o 
   0   2   9      711.76      796.84     12.39 o 
   1   2   9      405.65      417.85      6.70 o 
   2   2   9        0.01        1.99      2.32 o 
   3   2   9     1985.58     1875.02     19.32 o 
   4   2   9       48.06       54.88      3.17 o 
   5   2   9       50.49       46.16      3.39 o 
   6   2   9       64.30       76.82      4.95 o 
   7   2   9      116.68      106.48      7.53 o 
   8   2   9       65.04       66.91      6.65 o 
   9   2   9       11.07        5.98      8.97 o 
  10   2   9        0.81        8.97      6.76 o 
  11   2   9        1.14        7.03      7.15 o 
 -12   3   9        4.37        8.13      6.30 o 
 -11   3   9       20.70       22.34      4.73 o 
 -10   3   9        0.24       -1.90      3.40 o 
  -9   3   9       53.49       46.82      4.30 o 
  -8   3   9      153.26      156.54      5.84 o 
  -7   3   9       27.44       34.84      3.90 o 
  -6   3   9        6.01        1.01      2.43 o 
  -5   3   9      209.65      222.64      5.71 o 
  -4   3   9      318.57      318.39      7.07 o 
  -3   3   9      799.16      710.76     10.33 o 
  -2   3   9      231.29      262.72      5.71 o 
  -1   3   9      159.92      173.90      4.64 o 
   0   3   9       86.81       67.67      3.58 o 
   1   3   9       70.45       65.66      3.07 o 
   2   3   9      272.55      314.99      5.92 o 
   3   3   9     1009.77     1086.32     12.58 o 
   4   3   9       54.71       65.39      4.46 o 
   5   3   9       72.67       84.65      4.26 o 
   6   3   9       19.42       11.30      2.81 o 
   7   3   9      192.07      208.18      9.46 o 
   8   3   9      126.02      130.84      8.61 o 
   9   3   9      217.36      228.42     11.29 o 
  10   3   9        7.78        1.79      6.76 o 
  11   3   9       11.01        7.24     10.16 o 
 -12   4   9        9.52        7.62      6.61 o 
 -11   4   9        9.46       11.92      4.12 o 
 -10   4   9        0.46       -3.85      6.73 o 
  -9   4   9       54.01       54.36      5.25 o 
  -8   4   9      321.56      320.87      8.32 o 
  -7   4   9       14.61       12.09      2.96 o 
  -6   4   9     1646.67     1589.89     18.33 o 
  -5   4   9       41.01       39.23      3.12 o 
  -4   4   9     1885.44     1916.71     20.22 o 
  -3   4   9       17.88       13.57      2.39 o 
  -2   4   9       74.21       53.36      3.12 o 
  -1   4   9      284.19      243.66      5.19 o 
   0   4   9       16.82        8.76      3.00 o 
   1   4   9      351.68      463.39      8.08 o 
   2   4   9       84.33       75.07      3.14 o 
   3   4   9      472.83      483.62      7.94 o 
   4   4   9      391.97      381.23      7.84 o 
   5   4   9        4.25        4.10      1.77 o 
   6   4   9      331.30      303.16      8.63 o 
   7   4   9      521.06      500.64     18.54 o 
   8   4   9       29.57       40.03      5.78 o 
   9   4   9        9.27       11.38      5.06 o 
  10   4   9        0.14        4.78      6.76 o 
  11   4   9       38.70       57.00      9.69 o 
 -12   5   9       34.12       38.16      9.60 o 
 -11   5   9        1.86        4.75      4.20 o 
 -10   5   9        7.05        3.00      4.02 o 
  -9   5   9        1.19       -1.30      4.49 o 
  -8   5   9       98.51      103.17      6.28 o 
  -7   5   9       41.01       53.74      4.17 o 
  -6   5   9       82.98       75.92      4.54 o 
  -5   5   9      194.10      220.79      5.69 o 
  -4   5   9      163.44      190.20      5.70 o 
  -3   5   9       24.62       31.50      2.79 o 
  -2   5   9      216.45      232.58      5.19 o 
  -1   5   9      411.27      465.54      7.29 o 
   0   5   9      107.44       88.87      4.90 o 
   1   5   9        0.01        1.75      1.51 o 
   2   5   9      232.76      248.90      5.22 o 
   3   5   9       10.84        2.15      1.54 o 
   4   5   9      111.50      120.67      8.45 o 
   5   5   9       36.56       35.09      3.39 o 
   6   5   9      265.18      282.12     12.08 o 
   7   5   9      311.08      301.13      9.09 o 
   8   5   9       18.26       16.11      5.03 o 
   9   5   9        0.00        0.57      4.73 o 
  10   5   9        1.77       -1.91      4.92 o 
  11   5   9        1.68       12.02     10.16 o 
 -12   6   9      100.50      103.81      9.37 o 
 -11   6   9        6.85        8.08      6.13 o 
 -10   6   9        5.28        0.43      3.86 o 
  -9   6   9        0.86       -3.46      3.51 o 
  -8   6   9      355.56      368.85     10.42 o 
  -7   6   9      495.68      522.26     10.33 o 
  -6   6   9      284.78      252.22      7.17 o 
  -5   6   9      605.91      572.81     10.41 o 
  -4   6   9      699.25      731.80     13.89 o 
  -3   6   9      257.98      223.39      6.15 o 
  -2   6   9      806.09      802.94     10.42 o 
  -1   6   9      378.22      428.04      8.00 o 
   0   6   9      102.79      142.96      4.46 o 
   1   6   9      498.25      547.53      9.98 o 
   2   6   9     1029.49      928.22     11.48 o 
   3   6   9      244.39      199.92      5.80 o 
   4   6   9      134.17      155.48      6.33 o 
   5   6   9      686.73      659.76     14.98 o 
   6   6   9      421.25      390.62     10.05 o 
   7   6   9        2.08        3.08      3.62 o 
   8   6   9       17.86       20.46      5.43 o 
   9   6   9       68.17       47.65      7.57 o 
  10   6   9       27.20       19.83      7.77 o 
  11   6   9        6.77       14.79      8.00 o 
 -11   7   9      194.84      219.17     11.34 o 
 -10   7   9        8.89        4.64      4.33 o 
  -9   7   9       62.14       65.04      5.86 o 
  -8   7   9      112.86      102.92      6.78 o 
  -7   7   9      238.17      258.93      7.61 o 
  -6   7   9       20.89       27.37      4.44 o 
  -5   7   9      283.02      267.73      7.07 o 
  -4   7   9      280.51      241.94      6.63 o 
  -3   7   9        6.12        9.12      2.40 o 
  -2   7   9       41.67       43.48      3.30 o 
  -1   7   9        1.47        0.08      2.09 o 
   0   7   9       40.41       60.52      3.07 o 
   1   7   9      242.96      261.80      6.24 o 
   2   7   9     1106.63     1126.92     14.58 o 
   3   7   9      241.65      309.05      8.45 o 
   4   7   9       11.11       14.82      2.87 o 
   5   7   9       43.58       53.91      5.01 o 
   6   7   9        0.09       -2.02      3.62 o 
   7   7   9       47.08       57.25      7.46 o 
   8   7   9      114.10      114.01      8.92 o 
   9   7   9      225.03      235.79     23.17 o 
  10   7   9       12.06       10.34      5.63 o 
 -11   8   9        0.67        7.96      5.17 o 
 -10   8   9       92.79      115.74      7.53 o 
  -9   8   9      432.47      445.30     19.67 o 
  -8   8   9       21.72       15.70      4.40 o 
  -7   8   9       61.20       65.51      5.56 o 
  -6   8   9       31.86       27.13      3.70 o 
  -5   8   9       12.29        5.80      2.80 o 
  -4   8   9      876.51      812.47     12.63 o 
  -3   8   9       17.16       13.39      2.65 o 
  -2   8   9       12.07       13.52      2.74 o 
  -1   8   9      815.98      796.34     12.16 o 
   0   8   9      122.47      122.73      4.68 o 
   1   8   9      220.43      236.52      5.88 o 
   2   8   9        0.26        4.87      2.00 o 
   3   8   9      128.23      119.73      7.12 o 
   4   8   9      512.44      457.94     10.85 o 
   5   8   9      537.48      532.49     18.46 o 
   6   8   9      211.24      212.91      8.17 o 
   7   8   9      235.83      234.71     11.39 o 
   8   8   9       14.57        0.57      3.71 o 
   9   8   9       35.55       22.42      6.13 o 
  10   8   9        8.38       11.48      5.43 o 
 -11   9   9       77.54       91.34      8.67 o 
 -10   9   9       21.86       32.96      6.28 o 
  -9   9   9       38.32       42.40      5.25 o 
  -8   9   9       95.45       85.36      6.59 o 
  -7   9   9      515.01      519.88     12.47 o 
  -6   9   9      233.45      210.41      8.21 o 
  -5   9   9        4.32        1.22      2.77 o 
  -4   9   9        1.36        4.17      2.55 o 
  -3   9   9      142.52      163.53      5.74 o 
  -2   9   9       27.79       29.21      3.21 o 
  -1   9   9      621.30      626.60     10.59 o 
   0   9   9       25.50       30.16      3.21 o 
   1   9   9       40.64       44.92      3.44 o 
   2   9   9       36.15       35.87      5.35 o 
   3   9   9       66.08       52.84      3.91 o 
   4   9   9     1794.99     1823.56     29.51 o 
   5   9   9      388.23      335.18     11.62 o 
   6   9   9      193.37      171.24      8.01 o 
   7   9   9       24.28       26.16      4.73 o 
   8   9   9      111.85      117.81      8.45 o 
   9   9   9       45.24       47.93      7.92 o 
  10   9   9        4.38       -2.51      7.30 o 
 -11  10   9       30.12       36.11      7.11 o 
 -10  10   9       33.72       46.65      6.98 o 
  -9  10   9      149.91      143.61      8.12 o 
  -8  10   9       72.10       61.37      6.21 o 
  -7  10   9      392.46      436.69     13.73 o 
  -6  10   9      131.50      133.09      7.24 o 
  -5  10   9        0.20        1.78      2.80 o 
  -4  10   9       82.52       95.43      5.10 o 
  -3  10   9      816.17      804.65     12.94 o 
  -2  10   9       48.07       41.24      3.63 o 
  -1  10   9      174.70      159.30      5.83 o 
   0  10   9      289.94      311.71      7.28 o 
   1  10   9        3.69        7.09      2.28 o 
   2  10   9       49.46       47.83      4.47 o 
   3  10   9      843.67      764.72     17.35 o 
   4  10   9     2680.19     2742.87     40.03 o 
   5  10   9      158.88      100.91      6.47 o 
   6  10   9      171.85      157.31      7.94 o 
   7  10   9        6.17       21.49      4.73 o 
   8  10   9        0.48        4.59      3.95 o 
   9  10   9        0.51        5.15      5.57 o 
 -10  11   9       79.73       62.42      7.82 o 
  -9  11   9       20.48       20.52      7.94 o 
  -8  11   9        1.88        1.73      4.68 o 
  -7  11   9      426.43      421.33     11.56 o 
  -6  11   9      125.72      121.33      7.15 o 
  -5  11   9        0.77       -3.35      4.31 o 
  -4  11   9        0.66       -2.78      2.51 o 
  -3  11   9      137.18      112.49      5.41 o 
  -2  11   9      131.08      127.35      5.54 o 
  -1  11   9       37.27       36.80      3.51 o 
   0  11   9      325.66      296.29      7.34 o 
   1  11   9      116.60       89.10      7.83 o 
   2  11   9      930.47      833.38     15.02 o 
   3  11   9      181.71      153.02     10.54 o 
   4  11   9      566.60      541.13     14.82 o 
   5  11   9       13.53       12.49      4.20 o 
   6  11   9       20.58       13.89      4.41 o 
   7  11   9      155.83      134.19      7.90 o 
   8  11   9        9.44        1.48      3.77 o 
   9  11   9        8.30       19.07      6.13 o 
 -10  12   9        5.98       -5.38      5.78 o 
  -9  12   9        3.26        6.46      7.21 o 
  -8  12   9       23.59       23.49      4.70 o 
  -7  12   9       48.30       51.67      6.90 o 
  -6  12   9       85.91       70.06      6.17 o 
  -5  12   9      417.26      429.64     13.80 o 
  -4  12   9      392.88      362.21      8.91 o 
  -3  12   9       63.91       75.90      5.68 o 
  -2  12   9       85.68       71.62      4.65 o 
  -1  12   9       37.38       34.68      4.30 o 
   0  12   9        0.05       -3.41      2.37 o 
   1  12   9      133.27      116.86      6.41 o 
   2  12   9       11.52       18.22      5.18 o 
   3  12   9        3.20       -3.45      4.03 o 
   4  12   9       31.36       21.70      5.57 o 
   5  12   9       54.13       59.67      6.83 o 
   6  12   9      285.19      363.61     17.23 o 
   7  12   9        0.03       -4.06      3.80 o 
   8  12   9       62.99       50.35      5.89 o 
   9  12   9        0.05       -2.11      4.33 o 
  -9  13   9       33.93       29.10      6.28 o 
  -8  13   9        4.40       -0.32      4.02 o 
  -7  13   9      175.38      169.46      8.69 o 
  -6  13   9      133.29      137.08      7.84 o 
  -5  13   9      239.78      204.84      9.27 o 
  -4  13   9      102.17      102.59      6.68 o 
  -3  13   9      117.85       91.96      5.31 o 
  -2  13   9      617.54      683.46     12.19 o 
  -1  13   9      110.98      115.01      5.74 o 
   0  13   9      300.98      296.36      8.74 o 
   1  13   9      776.83      736.16     14.18 o 
   2  13   9       18.13       13.31      4.86 o 
   3  13   9      440.72      441.43     13.71 o 
   4  13   9        0.23       -3.67     14.94 o 
   5  13   9       46.32       65.56      7.28 o 
   6  13   9        0.00       -0.38      4.86 o 
   7  13   9       72.75       90.12      8.39 o 
   8  13   9       16.78       19.61      6.01 o 
  -9  14   9       52.93       60.24      8.85 o 
  -8  14   9        1.63       10.89      5.30 o 
  -7  14   9       78.45       82.99      8.97 o 
  -6  14   9       29.74       27.22      4.94 o 
  -5  14   9       85.37       87.04      9.94 o 
  -4  14   9       73.87       90.18      6.54 o 
  -3  14   9      734.71      720.31     12.84 o 
  -2  14   9       67.62       59.00      4.73 o 
  -1  14   9       53.26       67.51      6.87 o 
   0  14   9        5.36        3.44      2.96 o 
   1  14   9       92.76       99.82      7.82 o 
   2  14   9      126.70       99.30      8.72 o 
   3  14   9       46.78       42.79      6.13 o 
   4  14   9       58.49       38.69      6.01 o 
   5  14   9       29.15       22.22     10.16 o 
   6  14   9       60.31       69.86      7.53 o 
   7  14   9        9.13       13.66      5.89 o 
   8  14   9        0.00       -1.71      4.96 o 
  -8  15   9        1.44       -1.77      5.30 o 
  -7  15   9        1.44       -2.14      5.69 o 
  -6  15   9       73.00       82.26      6.82 o 
  -5  15   9        0.18       -1.82      3.68 o 
  -4  15   9       67.11       68.95      6.11 o 
  -3  15   9      226.11      222.56      8.78 o 
  -2  15   9        1.80        3.49      3.25 o 
  -1  15   9       66.66       71.51      5.36 o 
   0  15   9       28.64       28.83      4.56 o 
   1  15   9       57.78       45.64      5.89 o 
   2  15   9       37.52       31.71      5.73 o 
   3  15   9        0.34       -5.80      3.87 o 
   4  15   9       16.43       16.12      5.30 o 
   5  15   9        2.44       16.49      5.43 o 
   6  15   9       12.40        0.27      5.85 o 
   7  15   9        0.15       -5.75      4.86 o 
  -7  16   9        0.44       -5.93      3.95 o 
  -6  16   9        2.13        2.65      5.10 o 
  -5  16   9        0.82       -3.59      4.31 o 
  -4  16   9       32.31       31.73      5.09 o 
  -3  16   9      278.14      277.54      9.72 o 
  -2  16   9       93.96      106.02      6.02 o 
  -1  16   9      119.93      129.96      6.46 o 
   0  16   9      150.05      158.02      9.79 o 
   1  16   9        3.88       12.23      4.86 o 
   2  16   9        5.09       11.38      5.18 o 
   3  16   9        0.10       -7.60      5.07 o 
   4  16   9        2.52        1.67      4.68 o 
   5  16   9        2.48        5.63      9.22 o 
   6  16   9       15.75       25.10      6.42 o 
  -7  17   9       18.38       16.22      7.77 o 
  -6  17   9       23.14       32.36      5.42 o 
  -5  17   9       17.80       26.04      5.32 o 
  -4  17   9        2.81       -0.66      4.14 o 
  -3  17   9       33.14       33.92      5.25 o 
  -2  17   9        2.40        5.08      4.83 o 
  -1  17   9       30.92       24.46      5.35 o 
   0  17   9      194.59      179.33     12.12 o 
   1  17   9       81.67       72.86      7.28 o 
   2  17   9       11.95       12.59      4.86 o 
   3  17   9        6.46        9.71      5.18 o 
   4  17   9       16.67       35.65      6.81 o 
   5  17   9        0.21        6.57      6.57 o 
  -5  18   9        2.94        8.31      4.61 o 
  -4  18   9       32.41       25.62      5.09 o 
  -3  18   9      138.66      138.77     10.56 o 
  -2  18   9       39.51       37.93      5.50 o 
  -1  18   9       21.51       26.89      5.68 o 
   0  18   9        3.45       12.75      5.30 o 
   1  18   9       88.30       85.54      7.98 o 
   2  18   9        3.82       24.71      8.97 o 
   3  18   9        0.03        3.97      5.18 o 
   4  18   9        0.00        6.07      5.45 o 
  -4  19   9        0.15       -3.36      4.48 o 
  -3  19   9       16.68       20.21      5.15 o 
  -2  19   9       21.37       23.66      7.73 o 
  -1  19   9        0.01       -8.37     11.95 o 
   0  19   9       11.38       16.39      7.24 o 
   1  19   9       61.03       80.85     10.04 o 
   2  19   9        0.08        3.49      5.45 o 
   3  19   9       20.10       13.75      6.76 o 
  -2  20   9       13.80        3.25      7.06 o 
  -1  20   9        9.40        3.87     14.94 o 
   0  20   9        3.98        8.37      8.37 o 
 -12   0  10       58.77       74.12     13.15 o 
 -11   0  10      109.72      110.89     25.10 o 
 -10   0  10       18.29       28.90      5.43 o 
  -9   0  10       13.73        8.43      4.34 o 
  -8   0  10      526.54      506.52     13.53 o 
  -7   0  10        1.22        4.86      6.74 o 
  -6   0  10       90.69       83.15     10.16 o 
  -5   0  10      208.61      189.30     12.02 o 
  -4   0  10      325.76      410.68     13.40 o 
  -3   0  10      197.39      186.14      7.53 o 
  -2   0  10     1123.87     1299.19     21.37 o 
  -1   0  10       67.80       57.74      5.44 o 
   0   0  10      727.37      679.14     13.84 o 
   1   0  10     4701.66     4668.38     60.18 o 
   2   0  10     4755.77     4634.10     60.14 o 
   3   0  10      376.40      371.64     12.24 o 
   4   0  10       16.16       18.77      3.41 o 
   5   0  10      139.54      107.27      8.33 o 
   6   0  10      295.74      278.37     11.74 o 
   7   0  10        2.46       -1.20      6.57 o 
   8   0  10      321.16      313.20     21.52 o 
   9   0  10        0.83       15.54      9.56 o 
  10   0  10       23.82        4.78      9.56 o 
  11   0  10       24.50       20.32     11.95 o 
 -12   1  10       25.16       39.84      6.59 o 
 -11   1  10        1.11       -1.92      4.03 o 
 -10   1  10       92.89       84.52      5.85 o 
  -9   1  10        1.72       -0.36      2.70 o 
  -8   1  10      391.27      365.17      8.65 o 
  -7   1  10       40.50       51.19      3.90 o 
  -6   1  10       86.87       85.80      4.27 o 
  -5   1  10       16.13       13.33      2.70 o 
  -4   1  10      221.00      271.17      6.15 o 
  -3   1  10     2528.81     2723.43     26.99 o 
  -2   1  10     1708.34     1817.82     19.43 o 
  -1   1  10       25.22       28.77      2.50 o 
   0   1  10      262.89      240.65      6.33 o 
   1   1  10     2475.31     2431.87     24.11 o 
   2   1  10       77.30       76.68      5.21 o 
   3   1  10       18.73        6.98      1.86 o 
   4   1  10        5.24       -0.85      1.73 o 
   5   1  10       22.65       20.84      3.51 o 
   6   1  10        0.54       -4.09      2.76 o 
   7   1  10        0.13       -0.94      3.11 o 
   8   1  10       71.62       70.83      7.04 o 
   9   1  10       90.24       85.23     12.55 o 
  10   1  10       31.14       43.74      8.85 o 
  11   1  10        0.43       10.41      7.15 o 
 -12   2  10        6.26       -3.14      4.59 o 
 -11   2  10        0.18        5.90      4.31 o 
 -10   2  10      183.44      192.58      8.28 o 
  -9   2  10      108.41      111.19      5.42 o 
  -8   2  10       12.77        7.08      3.39 o 
  -7   2  10       87.02       78.15      4.36 o 
  -6   2  10        0.03       -2.91      2.29 o 
  -5   2  10        0.21        1.55      2.59 o 
  -4   2  10       25.79       23.35      2.83 o 
  -3   2  10      389.90      303.60      6.56 o 
  -2   2  10     3618.80     3650.36     34.46 o 
  -1   2  10       27.24       14.41      2.22 o 
   0   2  10       83.29       67.00      3.70 o 
   1   2  10      130.69      156.31      4.61 o 
   2   2  10      386.76      394.60      7.64 o 
   3   2  10       17.41       20.66      2.34 o 
   4   2  10      258.91      244.97      6.70 o 
   5   2  10      228.40      233.75      6.41 o 
   6   2  10      200.26      200.91      7.31 o 
   7   2  10        0.65        7.97      4.14 o 
   8   2  10        2.21       -0.91      4.21 o 
   9   2  10        1.22        1.28      7.77 o 
  10   2  10       22.90       18.31      8.00 o 
  11   2  10       27.32       21.46      8.33 o 
 -12   3  10        0.25       -4.48      4.59 o 
 -11   3  10       49.20       63.49      6.22 o 
 -10   3  10       20.08       24.45      4.56 o 
  -9   3  10        9.71        5.28      3.71 o 
  -8   3  10       85.97       89.63      4.86 o 
  -7   3  10      108.68       91.91      4.56 o 
  -6   3  10      414.70      434.20      8.50 o 
  -5   3  10      216.33      200.89      5.63 o 
  -4   3  10      486.35      540.56      9.62 o 
  -3   3  10      356.29      305.67      7.48 o 
  -2   3  10     1077.45     1057.96     13.07 o 
  -1   3  10      138.72      158.84      4.60 o 
   0   3  10      838.46      736.23      9.95 o 
   1   3  10       27.47       29.49      2.39 o 
   2   3  10      164.22      238.13      5.56 o 
   3   3  10      125.00      114.28      4.12 o 
   4   3  10        2.80        1.08      2.17 o 
   5   3  10      214.74      222.33      6.20 o 
   6   3  10      133.12      111.20      5.99 o 
   7   3  10      419.61      376.79     12.10 o 
   8   3  10      122.60      113.64      8.43 o 
   9   3  10       35.04       32.30      7.61 o 
  10   3  10        0.24        7.77      6.76 o 
  11   3  10        0.35        9.56      8.00 o 
 -12   4  10        4.41       -5.98      5.03 o 
 -11   4  10        2.63       -0.43      4.61 o 
 -10   4  10        9.00        0.00      3.80 o 
  -9   4  10      176.25      172.30      8.18 o 
  -8   4  10      747.56      799.55     14.68 o 
  -7   4  10       35.63       37.34      4.04 o 
  -6   4  10      415.35      382.52      7.84 o 
  -5   4  10      102.90       90.37      4.36 o 
  -4   4  10        0.75       -2.42      2.20 o 
  -3   4  10      124.11      156.84      4.91 o 
  -2   4  10       20.18       23.87      2.43 o 
  -1   4  10      474.00      531.86      8.33 o 
   0   4  10        7.05       -1.03      1.78 o 
   1   4  10      183.85      171.50      7.40 o 
   2   4  10        3.27        4.09      1.94 o 
   3   4  10      107.03      108.58      3.92 o 
   4   4  10        6.17        1.23      2.17 o 
   5   4  10       64.60       65.72      4.55 o 
   6   4  10       26.60       24.14      4.86 o 
   7   4  10        0.20       -1.41      4.21 o 
   8   4  10       20.63       26.34      5.64 o 
   9   4  10       26.47       16.98      5.06 o 
  10   4  10        1.73        1.20     10.16 o 
 -11   5  10       19.83       14.13      4.73 o 
 -10   5  10       48.40       59.30      9.49 o 
  -9   5  10        9.26       10.25      4.66 o 
  -8   5  10      197.58      193.32      8.45 o 
  -7   5  10        6.06       11.78      3.40 o 
  -6   5  10       16.96       17.97      3.46 o 
  -5   5  10       12.20       24.08      3.15 o 
  -4   5  10      270.38      253.73      6.12 o 
  -3   5  10      283.64      308.78      8.25 o 
  -2   5  10      321.66      308.68      6.25 o 
  -1   5  10      193.57      197.77      4.93 o 
   0   5  10      101.07       97.25      3.69 o 
   1   5  10       18.52       25.50      2.91 o 
   2   5  10       42.77       41.64      2.93 o 
   3   5  10      274.24      313.67      7.28 o 
   4   5  10      242.37      236.66      6.56 o 
   5   5  10       88.38       82.97      7.27 o 
   6   5  10       22.94       29.26      4.24 o 
   7   5  10        6.47        1.66      4.68 o 
   8   5  10      165.15      151.49      9.50 o 
   9   5  10      123.19      133.47      9.82 o 
  10   5  10      309.39      334.92     21.52 o 
 -11   6  10       37.32       32.28      5.56 o 
 -10   6  10       31.38       31.02      6.23 o 
  -9   6  10       22.67       13.87      4.35 o 
  -8   6  10        3.72        9.86      4.12 o 
  -7   6  10     1372.51     1383.29     19.14 o 
  -6   6  10      211.84      213.90      6.88 o 
  -5   6  10       97.94       91.15      4.98 o 
  -4   6  10      101.17      107.05      5.19 o 
  -3   6  10       19.69       26.41      3.07 o 
  -2   6  10      478.29      514.22      8.90 o 
  -1   6  10       82.14       78.96      5.35 o 
   0   6  10       46.34       54.29      3.33 o 
   1   6  10        4.26        9.86      3.32 o 
   2   6  10       77.13       57.51      3.14 o 
   3   6  10       36.46       59.54      3.92 o 
   4   6  10      687.75      607.42     12.31 o 
   5   6  10     2243.07     2129.51     31.18 o 
   6   6  10        8.35        4.45      3.51 o 
   7   6  10       62.74       66.30      6.83 o 
   8   6  10       72.17       77.43      7.53 o 
   9   6  10        3.01       12.51      5.43 o 
  10   6  10        7.43        6.32      5.84 o 
 -11   7  10       48.02       72.94      8.46 o 
 -10   7  10      102.13      106.79      7.33 o 
  -9   7  10        3.53       -2.50      3.86 o 
  -8   7  10      334.11      303.91      9.84 o 
  -7   7  10      139.56      140.39      6.40 o 
  -6   7  10      802.21      821.73     16.19 o 
  -5   7  10        0.07       -2.82      2.91 o 
  -4   7  10       10.82       12.99      2.96 o 
  -3   7  10       70.04       63.45      4.19 o 
  -2   7  10      227.59      222.81      6.23 o 
  -1   7  10      355.82      380.74      9.66 o 
   0   7  10       62.96       56.67      3.33 o 
   1   7  10      333.82      324.65     12.98 o 
   2   7  10        3.43        3.63      1.69 o 
   3   7  10       13.27       12.89      2.65 o 
   4   7  10      174.19      145.03      5.82 o 
   5   7  10      170.36      209.27      8.47 o 
   6   7  10       27.17       41.99      5.69 o 
   7   7  10       45.61       33.18      4.81 o 
   8   7  10        0.01       -5.84      4.14 o 
   9   7  10        0.02        0.33      5.06 o 
  10   7  10       18.21       12.67      5.78 o 
 -11   8  10       28.90       30.85      6.59 o 
 -10   8  10       39.82       54.53      6.17 o 
  -9   8  10      110.02      115.04      7.57 o 
  -8   8  10       26.38       36.39      5.33 o 
  -7   8  10       44.30       43.36      5.79 o 
  -6   8  10      240.46      224.00      7.17 o 
  -5   8  10       40.73       54.97      4.35 o 
  -4   8  10        0.00        0.73      2.74 o 
  -3   8  10      100.60      115.47      5.35 o 
  -2   8  10       65.93       78.42      6.41 o 
  -1   8  10      303.92      300.73      7.12 o 
   0   8  10        7.59       14.22      2.79 o 
   1   8  10       35.68       39.33      2.89 o 
   2   8  10       70.42       87.12      4.72 o 
   3   8  10        3.54        7.92      2.87 o 
   4   8  10      106.07      100.84     11.04 o 
   5   8  10      140.72      127.60      6.91 o 
   6   8  10       44.65       63.53      5.60 o 
   7   8  10       50.35       45.57      5.46 o 
   8   8  10       11.95        7.24      5.43 o 
   9   8  10       14.28        6.66      5.22 o 
  10   8  10        3.19        1.03      5.26 o 
 -11   9  10        4.80       -4.24      5.43 o 
 -10   9  10       54.01       80.81      6.87 o 
  -9   9  10      226.92      237.66      9.67 o 
  -8   9  10       38.76       44.71      5.50 o 
  -7   9  10      512.82      556.12     13.20 o 
  -6   9  10       69.01       63.19      4.81 o 
  -5   9  10        0.04       -3.82      2.55 o 
  -4   9  10       57.63       46.66      3.96 o 
  -3   9  10      422.62      472.90      9.65 o 
  -2   9  10      564.45      551.17     10.18 o 
  -1   9  10       54.60       69.99      4.35 o 
   0   9  10      221.06      193.26      5.86 o 
   1   9  10       57.16       51.89      3.58 o 
   2   9  10       88.66      101.62      5.79 o 
   3   9  10      848.88      840.28     18.30 o 
   4   9  10      299.86      370.95     10.36 o 
   5   9  10      334.92      214.54      8.54 o 
   6   9  10       98.78       72.02      5.93 o 
   7   9  10        0.16       -2.33      3.71 o 
   8   9  10        5.26       13.47      5.34 o 
   9   9  10        7.44        1.05      5.32 o 
 -10  10  10        0.12        2.82      4.96 o 
  -9  10  10        0.89        1.72      4.20 o 
  -8  10  10        6.28        7.24      4.08 o 
  -7  10  10      331.92      297.78     14.67 o 
  -6  10  10       38.29       31.03      4.81 o 
  -5  10  10       27.30       21.03      3.54 o 
  -4  10  10      200.72      181.36      6.43 o 
  -3  10  10      246.35      240.41      7.04 o 
  -2  10  10        7.60        8.84      2.96 o 
  -1  10  10       74.03       71.45      4.39 o 
   0  10  10       50.52       54.37      3.95 o 
   1  10  10       33.40       34.56      3.44 o 
   2  10  10       34.29       35.87      4.48 o 
   3  10  10      493.59      557.12     15.10 o 
   4  10  10      452.34      513.56     14.01 o 
   5  10  10      139.28      124.97      8.67 o 
   6  10  10       34.45       49.98      5.50 o 
   7  10  10       26.01       37.80      5.46 o 
   8  10  10       21.95       17.01      4.70 o 
   9  10  10       12.10       26.92      7.19 o 
 -10  11  10        0.25       -3.53      4.96 o 
  -9  11  10       57.73       49.61      5.99 o 
  -8  11  10       46.28       42.00      5.56 o 
  -7  11  10        1.42        3.04      4.26 o 
  -6  11  10       45.95       35.74      4.88 o 
  -5  11  10       69.94       56.81      4.77 o 
  -4  11  10      166.06      180.14      8.09 o 
  -3  11  10      346.01      314.74      8.03 o 
  -2  11  10      255.25      255.64      7.34 o 
  -1  11  10       37.71       38.12      3.89 o 
   0  11  10        0.84        1.36      2.41 o 
   1  11  10      102.18      106.72      6.41 o 
   2  11  10      100.26      117.94      6.73 o 
   3  11  10      487.75      438.63     13.53 o 
   4  11  10      634.92      709.15     18.37 o 
   5  11  10       73.93      115.68     14.35 o 
   6  11  10      386.79      478.02     12.91 o 
   7  11  10        0.71        1.17      4.14 o 
   8  11  10       12.57       21.00      8.45 o 
   9  11  10        1.48       -3.81      4.86 o 
  -9  12  10       11.86        9.06      6.88 o 
  -8  12  10       81.45       67.39      6.73 o 
  -7  12  10      255.46      268.42     13.82 o 
  -6  12  10        8.75        5.98      3.86 o 
  -5  12  10       40.08       41.21      5.08 o 
  -4  12  10       82.48       75.44      5.73 o 
  -3  12  10        0.04        1.40      3.01 o 
  -2  12  10       76.24       71.73      4.90 o 
  -1  12  10       52.99       48.00      4.17 o 
   0  12  10       71.16       73.40      4.63 o 
   1  12  10        1.70        8.49      3.64 o 
   2  12  10      301.72      264.04     11.52 o 
   3  12  10      216.06      245.89     10.48 o 
   4  12  10      399.93      381.09     13.26 o 
   5  12  10       11.77        4.04      6.94 o 
   6  12  10      213.74      230.83     11.18 o 
   7  12  10       18.77        3.70      4.86 o 
   8  12  10        0.74       13.88      5.57 o 
  -9  13  10       17.15       19.93      6.29 o 
  -8  13  10      120.32      118.58     11.63 o 
  -7  13  10       27.42       35.93      5.32 o 
  -6  13  10       62.55       63.91      6.03 o 
  -5  13  10      188.13      187.08      8.69 o 
  -4  13  10       57.57       75.95      5.56 o 
  -3  13  10       46.16       45.22      4.22 o 
  -2  13  10      140.92      137.35      7.42 o 
  -1  13  10      600.70      609.16     11.65 o 
   0  13  10      258.08      243.17     11.88 o 
   1  13  10       34.54       33.17      4.41 o 
   2  13  10        2.75        5.86      6.23 o 
   3  13  10        0.13        9.58      4.73 o 
   4  13  10       38.53       45.96      6.59 o 
   5  13  10        8.46        0.61      4.86 o 
   6  13  10        0.75        1.00      5.18 o 
   7  13  10       21.19       15.01      5.17 o 
   8  13  10        3.06        0.71      4.96 o 
  -8  14  10        6.66        3.60      4.26 o 
  -7  14  10        0.03       -6.03      4.02 o 
  -6  14  10        0.01       -2.65      4.02 o 
  -5  14  10      233.21      242.36      9.53 o 
  -4  14  10        2.57       -3.84      3.68 o 
  -3  14  10        5.73       -2.75      3.11 o 
  -2  14  10       10.98       10.92      3.51 o 
  -1  14  10        0.95       -3.41      2.77 o 
   0  14  10       39.98       31.83      4.48 o 
   1  14  10        1.00        2.54      4.59 o 
   2  14  10       35.23       39.91      6.01 o 
   3  14  10        7.06        9.86      4.86 o 
   4  14  10       16.62       37.44     11.95 o 
   5  14  10        7.56       10.25      5.74 o 
   6  14  10        8.12       -0.84      5.17 o 
   7  14  10       17.22       21.95     10.04 o 
  -8  15  10        9.03        4.94      5.77 o 
  -7  15  10        0.90        1.45      4.20 o 
  -6  15  10       30.39       22.20      5.02 o 
  -5  15  10        0.63        1.10      4.14 o 
  -4  15  10        3.78        4.25      4.33 o 
  -3  15  10       28.90       40.12      5.24 o 
  -2  15  10        0.39        3.87      3.19 o 
  -1  15  10      340.42      304.21      8.46 o 
   0  15  10      137.69      134.43      7.48 o 
   1  15  10       72.28       91.08      7.69 o 
   2  15  10      129.88      145.93     10.40 o 
   3  15  10       58.35       78.83      7.98 o 
   4  15  10        2.64        6.46      6.88 o 
   5  15  10       25.94       26.54      6.01 o 
   6  15  10       13.27        9.24     13.75 o 
   7  15  10        2.42       -1.12      5.65 o 
  -7  16  10       73.31       77.47      7.15 o 
  -6  16  10        5.44        2.43      4.45 o 
  -5  16  10        1.68        5.44      4.26 o 
  -4  16  10      203.06      215.19      9.30 o 
  -3  16  10       47.21       48.05      5.56 o 
  -2  16  10       44.88       57.08      5.04 o 
  -1  16  10       17.68       28.21      4.88 o 
   0  16  10      151.94      177.06     13.27 o 
   1  16  10       88.63       76.34      7.69 o 
   2  16  10       52.64       62.61      7.20 o 
   3  16  10        1.90        4.78      4.73 o 
   4  16  10        0.42        6.29      5.03 o 
   5  16  10        4.43       -6.51      4.34 o 
   6  16  10        0.38        5.21      5.18 o 
  -6  17  10        2.27       -1.27      5.35 o 
  -5  17  10        8.88       15.32      5.35 o 
  -4  17  10      296.19      320.56     11.05 o 
  -3  17  10        6.66        2.00      4.08 o 
  -2  17  10        2.42       -3.65      3.77 o 
  -1  17  10        5.09        6.10      5.04 o 
   0  17  10       31.79       38.88      6.28 o 
   1  17  10       11.09        6.84      6.68 o 
   2  17  10        9.99        8.42      5.03 o 
   3  17  10       52.49       39.75      8.85 o 
   4  17  10       16.39       25.10      6.76 o 
   5  17  10        5.40       11.19      5.89 o 
  -5  18  10        4.08       -4.67      4.31 o 
  -4  18  10        0.22        6.69      4.53 o 
  -3  18  10       21.78       29.21      5.29 o 
  -2  18  10       80.39       83.58      8.71 o 
  -1  18  10       21.75       33.79      7.68 o 
   0  18  10        0.12       -1.38      4.67 o 
   1  18  10        0.04        8.35      4.86 o 
   2  18  10       29.01       33.01      6.28 o 
   3  18  10       17.54       31.21      8.71 o 
   4  18  10        6.73       21.61      6.28 o 
  -3  19  10        0.06       -3.76      6.04 o 
  -2  19  10        0.42       -4.64     14.35 o 
  -1  19  10       50.73       58.80     12.55 o 
   0  19  10      119.77      139.97     15.19 o 
   1  19  10        2.67        3.33      5.43 o 
   2  19  10       10.00       17.68      8.00 o 
 -12   1  11       15.70       19.13      6.76 o 
 -11   1  11       16.04       15.57      5.43 o 
 -10   1  11       93.46       89.15      6.57 o 
  -9   1  11      116.77      121.60      5.75 o 
  -8   1  11       38.64       34.53      3.64 o 
  -7   1  11      117.16      105.31      5.11 o 
  -6   1  11      221.07      240.97      6.57 o 
  -5   1  11      224.11      232.20      6.22 o 
  -4   1  11      640.42      625.52      9.75 o 
  -3   1  11     2824.71     2883.81     28.71 o 
  -2   1  11       76.15       76.23      3.97 o 
  -1   1  11       24.57       14.72      2.45 o 
   0   1  11        9.56        2.70      1.83 o 
   1   1  11      118.59      137.77      6.15 o 
   2   1  11      153.47      158.51      4.79 o 
   3   1  11      122.06      133.57      5.52 o 
   4   1  11      379.66      343.77     12.59 o 
   5   1  11      158.70      137.60      6.37 o 
   6   1  11       57.17       55.93      4.95 o 
   7   1  11      304.22      281.58     10.90 o 
   8   1  11       31.95       36.32      8.45 o 
   9   1  11       16.77       11.95     10.16 o 
  10   1  11      105.48       91.62     11.39 o 
 -12   2  11        1.29        5.21      5.18 o 
 -11   2  11        5.62        1.04      3.80 o 
 -10   2  11        0.24       -5.00      3.40 o 
  -9   2  11        0.50       -3.15      3.07 o 
  -8   2  11       52.30       54.56      4.13 o 
  -7   2  11       22.48       25.84      3.70 o 
  -6   2  11       30.42       28.01      3.24 o 
  -5   2  11      384.40      391.93      7.86 o 
  -4   2  11      785.96      718.83     10.64 o 
  -3   2  11     2255.95     2325.97     24.15 o 
  -2   2  11      240.74      241.62      5.91 o 
  -1   2  11      390.28      382.43      8.46 o 
   0   2  11        0.39        0.54      1.92 o 
   1   2  11      292.37      311.43      7.22 o 
   2   2  11        0.95       -2.01      1.96 o 
   3   2  11       16.25       23.43      2.53 o 
   4   2  11      556.29      573.83     10.16 o 
   5   2  11        4.96       10.16      3.34 o 
   6   2  11       46.99       38.26      4.33 o 
   7   2  11       33.66       29.99      5.26 o 
   8   2  11        5.92        1.93      4.34 o 
   9   2  11       24.46       19.13      7.61 o 
  10   2  11        2.87        1.79      6.76 o 
 -11   3  11        1.02       -5.76      3.86 o 
 -10   3  11        1.20       -2.47      3.80 o 
  -9   3  11        4.66        4.48      3.59 o 
  -8   3  11        5.49        2.47      3.47 o 
  -7   3  11        0.01        1.08      2.98 o 
  -6   3  11      303.31      301.06      9.42 o 
  -5   3  11      317.87      279.75      6.78 o 
  -4   3  11      193.92      170.79      5.55 o 
  -3   3  11      684.77      631.60      9.77 o 
  -2   3  11        1.01       -0.67      2.23 o 
  -1   3  11      247.26      273.25      6.10 o 
   0   3  11      168.10      147.86      4.68 o 
   1   3  11       12.37       20.20      2.49 o 
   2   3  11       72.43       74.88      3.61 o 
   3   3  11        4.67        3.08      1.97 o 
   4   3  11        3.99        2.43      2.52 o 
   5   3  11       80.68       68.56      4.35 o 
   6   3  11        3.63       -0.10      3.59 o 
   7   3  11        0.40        9.14      6.02 o 
   8   3  11        1.10        1.42      4.73 o 
   9   3  11       86.33       91.00     10.54 o 
  10   3  11       17.13       32.58      8.85 o 
 -11   4  11       25.00       44.18      5.70 o 
 -10   4  11       12.76       14.10      4.26 o 
  -9   4  11        9.92        8.57      3.95 o 
  -8   4  11       61.36       62.27      4.69 o 
  -7   4  11      214.08      195.33      6.98 o 
  -6   4  11       89.61       79.18      5.23 o 
  -5   4  11      127.17      144.40      5.65 o 
  -4   4  11      110.16      113.65      5.85 o 
  -3   4  11     1207.96     1174.86     14.50 o 
  -2   4  11       43.72       53.51      3.43 o 
  -1   4  11      281.76      327.66      6.59 o 
   0   4  11        1.49       -0.86      1.92 o 
   1   4  11        2.19        0.53      1.92 o 
   2   4  11      857.43      826.57     11.12 o 
   3   4  11      127.29      134.15      5.48 o 
   4   4  11      141.65      125.67      5.35 o 
   5   4  11       32.57       27.36      3.29 o 
   6   4  11      452.06      460.09     25.04 o 
   7   4  11       39.20       46.83      6.13 o 
   8   4  11       46.28       50.85      6.83 o 
   9   4  11       10.82       18.42      5.43 o 
  10   4  11       80.06       93.38     11.83 o 
 -11   5  11        4.37        4.43      4.48 o 
 -10   5  11        2.85       -4.75      3.71 o 
  -9   5  11        0.39        0.92      3.63 o 
  -8   5  11      209.72      195.20      8.54 o 
  -7   5  11      164.99      156.72      6.70 o 
  -6   5  11        1.18        3.43      3.11 o 
  -5   5  11        0.34        2.55      2.77 o 
  -4   5  11       87.18       79.79      4.90 o 
  -3   5  11      284.27      259.50      6.26 o 
  -2   5  11      140.53      153.03      7.13 o 
  -1   5  11      149.75      191.24      5.19 o 
   0   5  11      278.77      285.81      6.18 o 
   1   5  11       89.02       69.69      4.17 o 
   2   5  11       11.14        3.98      2.11 o 
   3   5  11       42.39       33.15      3.36 o 
   4   5  11       13.37        9.17      3.86 o 
   5   5  11      859.83      866.99     18.72 o 
   6   5  11      277.44      302.58     11.57 o 
   7   5  11       87.37       94.77      7.91 o 
   8   5  11        4.31        6.46      4.92 o 
   9   5  11       35.28       41.07      7.79 o 
  10   5  11       39.43       59.76     14.35 o 
 -11   6  11       15.56       20.70      6.38 o 
 -10   6  11        0.30        6.78      4.49 o 
  -9   6  11       50.70       66.29      7.59 o 
  -8   6  11      750.62      736.49     21.22 o 
  -7   6  11      589.06      565.62     11.48 o 
  -6   6  11      149.80      133.75      6.23 o 
  -5   6  11       18.52       20.44      4.05 o 
  -4   6  11        7.79        9.47      2.98 o 
  -3   6  11       68.93       70.45      4.49 o 
  -2   6  11      208.44      227.76      6.63 o 
  -1   6  11        6.03        7.15      2.25 o 
   0   6  11       23.58       27.05      2.89 o 
   1   6  11       66.64       71.27      5.01 o 
   2   6  11      204.48      208.87      6.73 o 
   3   6  11        3.50        1.85      2.65 o 
   4   6  11       77.99       65.60      5.36 o 
   5   6  11      120.20      123.14      6.97 o 
   6   6  11       38.40       66.27      6.83 o 
   7   6  11       28.76        9.56      4.92 o 
   8   6  11       64.28       80.50      8.03 o 
   9   6  11        8.85       13.29      6.80 o 
  10   6  11       25.72       15.35      5.78 o 
 -11   7  11        1.50        3.40      4.56 o 
 -10   7  11       11.14       16.59      4.81 o 
  -9   7  11       53.89       55.99      5.87 o 
  -8   7  11      321.27      313.60     10.22 o 
  -7   7  11       11.60       12.88      3.63 o 
  -6   7  11      874.81      840.42     14.11 o 
  -5   7  11      345.05      334.36      8.67 o 
  -4   7  11      113.36      122.28      5.80 o 
  -3   7  11       23.05       24.00      3.46 o 
  -2   7  11      206.34      200.62      6.67 o 
  -1   7  11       19.41       23.20      2.98 o 
   0   7  11       48.06       33.96      3.34 o 
   1   7  11      463.62      527.57     10.44 o 
   2   7  11      141.16      130.91      9.38 o 
   3   7  11       26.91       17.79      4.05 o 
   4   7  11       18.12       16.63      3.86 o 
   5   7  11       57.88       52.99      5.33 o 
   6   7  11      260.32      228.10     10.23 o 
   7   7  11       18.65        7.35      4.86 o 
   8   7  11       54.83       63.75      7.69 o 
   9   7  11        4.89        6.82      5.30 o 
 -11   8  11       69.35       85.07      9.25 o 
 -10   8  11       12.07       15.62      4.88 o 
  -9   8  11        5.71        5.36      4.48 o 
  -8   8  11      315.63      312.70     10.19 o 
  -7   8  11        2.69        0.08      3.80 o 
  -6   8  11        1.79        4.70      3.25 o 
  -5   8  11        4.94        1.20      2.99 o 
  -4   8  11       57.63       53.13      4.17 o 
  -3   8  11        0.15        1.47      2.69 o 
  -2   8  11       42.63       33.46      3.51 o 
  -1   8  11      931.46      895.10     13.75 o 
   0   8  11        0.43       -1.40      2.42 o 
   1   8  11        2.29        1.62      2.30 o 
   2   8  11      995.17     1007.64     18.64 o 
   3   8  11      122.79      140.47      6.87 o 
   4   8  11      189.01      183.45      7.76 o 
   5   8  11      174.91      141.30     10.35 o 
   6   8  11       13.21       12.13      4.66 o 
   7   8  11       33.35       36.44      5.16 o 
   8   8  11        1.00        0.95      4.86 o 
   9   8  11        2.25       -4.15      4.86 o 
 -10   9  11      266.23      290.26     10.79 o 
  -9   9  11      333.08      335.07     11.05 o 
  -8   9  11        6.20        4.06      4.31 o 
  -7   9  11       25.41       34.37      5.16 o 
  -6   9  11       24.08       10.92      3.48 o 
  -5   9  11      257.54      243.10      7.37 o 
  -4   9  11      270.13      237.06      7.61 o 
  -3   9  11      380.16      370.22     10.20 o 
  -2   9  11      429.99      418.56      9.06 o 
  -1   9  11      437.20      444.28      9.41 o 
   0   9  11       15.42        6.90      3.02 o 
   1   9  11        0.01       -4.22      2.81 o 
   2   9  11        0.59       -0.63      3.77 o 
   3   9  11     1833.16     1924.09     32.15 o 
   4   9  11       37.34       25.55      4.64 o 
   5   9  11      151.54      182.71      8.28 o 
   6   9  11       25.90       18.88      4.64 o 
   7   9  11      110.84      111.77      7.42 o 
   8   9  11        0.85       -3.80      4.73 o 
   9   9  11        4.58        6.28      5.57 o 
 -10  10  11       17.57       10.96      4.88 o 
  -9  10  11        0.52        6.91      4.40 o 
  -8  10  11       20.13        9.54      4.40 o 
  -7  10  11      116.88      122.92      7.42 o 
  -6  10  11       30.27       22.85      4.48 o 
  -5  10  11       14.68        9.91      3.34 o 
  -4  10  11        3.75        5.10      3.07 o 
  -3  10  11        7.17        1.63      3.90 o 
  -2  10  11       52.77       71.68      4.72 o 
  -1  10  11       39.08       47.59      4.04 o 
   0  10  11      300.15      352.20      9.13 o 
   1  10  11       66.37       54.60      5.25 o 
   2  10  11        5.86       16.41      3.86 o 
   3  10  11      654.06      615.05     16.21 o 
   4  10  11      445.94      434.89     13.96 o 
   5  10  11      509.05      531.83     16.09 o 
   6  10  11        2.28       -7.76      5.17 o 
   7  10  11        0.74       -0.47      3.95 o 
   8  10  11       14.72       12.70      5.57 o 
   9  10  11        3.76        7.75      5.43 o 
  -9  11  11        8.80        5.16      5.58 o 
  -8  11  11       10.11        7.47      4.64 o 
  -7  11  11       26.50       12.61      4.24 o 
  -6  11  11       27.88       17.07      4.64 o 
  -5  11  11        1.50       -0.36      3.11 o 
  -4  11  11      169.88      164.21      6.61 o 
  -3  11  11       79.09       80.86      4.94 o 
  -2  11  11       69.66       61.18      4.72 o 
  -1  11  11      332.78      302.43      7.88 o 
   0  11  11      220.48      188.50      6.30 o 
   1  11  11      115.84      115.54      6.78 o 
   2  11  11      601.54      580.21     12.96 o 
   3  11  11      229.12      226.37     10.23 o 
   4  11  11        0.10       -0.83      4.86 o 
   5  11  11        8.82        4.78      4.96 o 
   6  11  11       34.24       42.75      7.54 o 
   7  11  11       30.03        1.58      5.18 o 
   8  11  11        3.82        0.06      4.68 o 
  -9  12  11        2.74       -1.34      5.00 o 
  -8  12  11       21.90       13.60      4.75 o 
  -7  12  11       13.35       21.81      4.81 o 
  -6  12  11      156.64      144.90      8.12 o 
  -5  12  11       56.75       70.67      5.93 o 
  -4  12  11       22.64       18.95      3.80 o 
  -3  12  11        3.19       -0.21      2.70 o 
  -2  12  11      374.39      395.77      9.40 o 
  -1  12  11        3.29        8.09      3.21 o 
   0  12  11      131.73      129.66      6.97 o 
   1  12  11      190.54      212.45      8.02 o 
   2  12  11        0.34       -2.73      3.87 o 
   3  12  11      252.43      308.97     12.14 o 
   4  12  11       11.30       18.57      6.30 o 
   5  12  11      247.20      248.51     25.70 o 
   6  12  11        4.72       -6.88      4.59 o 
   7  12  11       17.17       23.64      5.89 o 
   8  12  11        3.55        3.45      5.30 o 
  -9  13  11       17.13       38.90      7.43 o 
  -8  13  11       21.48       24.24      5.25 o 
  -7  13  11       18.64       13.04      4.70 o 
  -6  13  11        8.22       11.60      4.64 o 
  -5  13  11        6.92        7.08      4.31 o 
  -4  13  11       51.74       61.60      5.04 o 
  -3  13  11      119.64      124.54      6.28 o 
  -2  13  11      136.18      143.45      6.40 o 
  -1  13  11       31.63       34.38      3.99 o 
   0  13  11       94.68       75.57      5.77 o 
   1  13  11      107.69      108.63      6.53 o 
   2  13  11      242.61      266.86     11.34 o 
   3  13  11        0.01        7.15      6.19 o 
   4  13  11      111.84       96.91      8.39 o 
   5  13  11       38.67       16.60      6.51 o 
   6  13  11       95.56      101.30      8.61 o 
   7  13  11       39.79       34.12      6.40 o 
  -8  14  11       30.66       16.68      5.02 o 
  -7  14  11        3.79        3.27      4.12 o 
  -6  14  11      141.82      149.37      8.63 o 
  -5  14  11        7.72       13.85      4.61 o 
  -4  14  11        0.20        1.04      5.39 o 
  -3  14  11        3.04        7.15      3.54 o 
  -2  14  11       24.88       24.07      3.80 o 
  -1  14  11       45.83       43.04      5.98 o 
   0  14  11        0.06       -1.79      3.40 o 
   1  14  11        1.59        4.07      5.75 o 
   2  14  11        3.05       -4.09      4.14 o 
   3  14  11       38.43       27.02      6.01 o 
   4  14  11        0.59       -1.29      5.94 o 
   5  14  11        1.80       -3.39      7.84 o 
   6  14  11        3.93        7.36      5.68 o 
   7  14  11        1.56        4.99      5.40 o 
  -7  15  11       21.75       14.76      5.06 o 
  -6  15  11        0.40       -3.07      6.04 o 
  -5  15  11        3.84        0.94      4.12 o 
  -4  15  11        1.26        5.30      4.48 o 
  -3  15  11      170.72      185.06      7.42 o 
  -2  15  11      310.28      309.92      9.02 o 
  -1  15  11      176.69      174.88      9.84 o 
   0  15  11        1.81        0.53      4.22 o 
   1  15  11       34.35       17.69      5.57 o 
   2  15  11       50.43       58.75      7.28 o 
   3  15  11        1.36        7.44      4.86 o 
   4  15  11        1.49        7.88      6.86 o 
   5  15  11       23.38       28.65      7.88 o 
   6  15  11        4.91       15.54      6.76 o 
  -6  16  11        2.14       -5.73      3.82 o 
  -5  16  11        1.85       -4.60      4.31 o 
  -4  16  11        7.92        0.05      4.45 o 
  -3  16  11       24.85       34.91      5.42 o 
  -2  16  11      153.46      147.48      7.20 o 
  -1  16  11        0.35       -5.29      3.68 o 
   0  16  11       59.87       76.21      7.43 o 
   1  16  11       12.38       31.45      7.98 o 
   2  16  11       24.34       17.01      7.95 o 
   3  16  11       20.49       18.61      5.89 o 
   4  16  11        0.64        7.17      5.18 o 
   5  16  11        9.55        7.76      5.57 o 
  -5  17  11       28.51       14.26      4.75 o 
  -4  17  11       12.24        7.09      5.69 o 
  -3  17  11        0.16       -3.50      4.08 o 
  -2  17  11       32.12       37.92      6.59 o 
  -1  17  11       40.25       42.01      6.72 o 
   0  17  11       43.52       40.45     11.04 o 
   1  17  11        4.15        8.72      5.30 o 
   2  17  11       22.41       19.38      6.08 o 
   3  17  11       25.48       28.75      8.33 o 
   4  17  11        0.02        3.40      5.18 o 
  -4  18  11        3.80        4.19      4.70 o 
  -3  18  11       34.17       29.36      5.32 o 
  -2  18  11       13.86        7.13      5.93 o 
  -1  18  11        5.39       11.00      5.77 o 
   0  18  11        6.31        8.44      7.62 o 
   1  18  11        4.41       13.80      5.57 o 
   2  18  11       38.36       28.84     10.39 o 
   3  18  11        0.20       -3.59      5.18 o 
  -1  19  11       10.50       14.60      7.73 o 
   0  19  11      136.41      139.96     13.22 o 
 -11   0  12        3.12       19.13      8.37 o 
 -10   0  12       14.38       12.91      5.30 o 
  -9   0  12       73.14       90.47     12.87 o 
  -8   0  12       32.55       32.53      5.18 o 
  -7   0  12       41.46       30.67      5.17 o 
  -6   0  12      425.87      431.24     21.34 o 
  -5   0  12      261.34      293.08     10.11 o 
  -4   0  12      205.24      154.79      7.46 o 
  -3   0  12       33.48       36.54      6.36 o 
  -2   0  12      452.68      430.82     11.49 o 
  -1   0  12      222.74      244.96     10.12 o 
   0   0  12       10.81       12.86      3.41 o 
   1   0  12      302.58      274.98      8.92 o 
   2   0  12     1017.04      972.89     18.12 o 
   3   0  12        1.63        0.14      2.57 o 
   4   0  12      181.16      141.80      9.18 o 
   5   0  12      154.50      149.32      9.48 o 
   6   0  12       10.27       -4.78      5.98 o 
   7   0  12        0.10       -4.38      4.86 o 
   8   0  12       43.56       69.34     14.35 o 
   9   0  12        3.53        8.37      9.56 o 
  10   0  12       13.90        2.39      9.56 o 
 -11   1  12        2.40        4.02      5.18 o 
 -10   1  12       49.66       53.25      5.11 o 
  -9   1  12        0.51        0.05      3.21 o 
  -8   1  12        9.29        3.28      3.34 o 
  -7   1  12       33.62       27.30      5.04 o 
  -6   1  12      474.88      508.32     10.45 o 
  -5   1  12        6.45        3.60      2.79 o 
  -4   1  12       23.60       23.26      4.81 o 
  -3   1  12       34.34       36.52      4.12 o 
  -2   1  12      135.56      117.26      4.76 o 
  -1   1  12      273.24      267.67      6.40 o 
   0   1  12      517.02      546.07      9.59 o 
   1   1  12        2.20        2.42      2.15 o 
   2   1  12      147.11      135.77      4.76 o 
   3   1  12        2.06       -0.91      2.01 o 
   4   1  12        0.14        1.56      1.89 o 
   5   1  12        2.26        2.70      3.80 o 
   6   1  12        0.31        1.00      3.44 o 
   7   1  12      272.24      240.78     10.20 o 
   8   1  12       32.68       31.40      8.00 o 
   9   1  12       10.43        4.43      7.15 o 
  10   1  12       19.37        5.98      8.37 o 
 -11   2  12        6.82        3.05      4.31 o 
 -10   2  12       13.75       13.16      6.39 o 
  -9   2  12       26.68       32.99      4.24 o 
  -8   2  12        3.94        8.18      3.36 o 
  -7   2  12      119.23       95.54      5.11 o 
  -6   2  12       54.94       47.66      4.01 o 
  -5   2  12       43.53       51.57      4.03 o 
  -4   2  12      386.20      373.21      7.88 o 
  -3   2  12      243.43      240.84      6.38 o 
  -2   2  12       27.23       23.62      2.95 o 
  -1   2  12       81.76       70.16      3.94 o 
   0   2  12       24.98       22.11      2.73 o 
   1   2  12      128.53      101.37      4.36 o 
   2   2  12        5.06       -0.57      1.70 o 
   3   2  12       91.79      113.29      7.44 o 
   4   2  12        0.33       -2.48      2.40 o 
   5   2  12       10.59       26.82      4.98 o 
   6   2  12       65.49       59.18      5.28 o 
   7   2  12       75.43       88.20      8.11 o 
   8   2  12       11.09       17.20      5.43 o 
   9   2  12       23.52       17.33      7.61 o 
  10   2  12       45.35       50.46     10.14 o 
 -11   3  12        0.01       -5.93      3.95 o 
 -10   3  12        3.70       -5.19      3.64 o 
  -9   3  12      248.66      240.17      8.00 o 
  -8   3  12       13.82       11.06      3.63 o 
  -7   3  12        2.66        9.07      3.40 o 
  -6   3  12      144.54      119.31      6.02 o 
  -5   3  12        6.82       11.34      3.30 o 
  -4   3  12     1760.66     1670.88     19.33 o 
  -3   3  12      172.97      162.61      5.42 o 
  -2   3  12      541.97      514.27      8.84 o 
  -1   3  12        4.06        2.78      2.29 o 
   0   3  12       27.78       38.43      3.20 o 
   1   3  12        0.90       -2.78      1.86 o 
   2   3  12      457.28      427.14      9.36 o 
   3   3  12        1.43        2.54      2.59 o 
   4   3  12       45.77       31.86      5.58 o 
   5   3  12        0.02        8.17      3.08 o 
   6   3  12        3.61        0.48      4.34 o 
   7   3  12      586.25      612.36     16.26 o 
   8   3  12      319.63      359.95     16.31 o 
   9   3  12       50.04       51.38      9.30 o 
  10   3  12       27.26       31.31      8.85 o 
 -11   4  12       34.97       46.70      6.06 o 
 -10   4  12        8.91        8.33      4.20 o 
  -9   4  12       20.25       15.49      4.56 o 
  -8   4  12        0.89       -4.90      3.27 o 
  -7   4  12      125.26      134.76      6.48 o 
  -6   4  12     1046.53     1121.46     18.51 o 
  -5   4  12       20.38       18.45      3.63 o 
  -4   4  12        0.72        4.63      2.80 o 
  -3   4  12       55.77       57.73      4.42 o 
  -2   4  12       61.22       75.32      4.10 o 
  -1   4  12        2.29        0.76      2.25 o 
   0   4  12      204.41      190.92      5.45 o 
   1   4  12      335.40      317.27      8.91 o 
   2   4  12       61.41       57.03      4.22 o 
   3   4  12       83.40       86.03      4.90 o 
   4   4  12        0.14        5.31      2.74 o 
   5   4  12       27.01       27.22      3.75 o 
   6   4  12       65.17       75.16      7.20 o 
   7   4  12      121.12      122.50      8.92 o 
   8   4  12       30.19       46.70      6.83 o 
   9   4  12        5.54        5.32      5.17 o 
  10   4  12        6.60       28.03     14.94 o 
 -11   5  12       13.24       10.64      4.81 o 
 -10   5  12       28.11       18.90      5.16 o 
  -9   5  12        4.55        6.80      4.20 o 
  -8   5  12       53.32       57.93      4.94 o 
  -7   5  12       95.20      104.15      6.20 o 
  -6   5  12      142.20      146.99      6.70 o 
  -5   5  12      182.25      211.24      7.97 o 
  -4   5  12      723.43      710.08     12.47 o 
  -3   5  12      409.00      408.30      9.28 o 
  -2   5  12       61.26       61.35      3.82 o 
  -1   5  12      382.87      351.48      7.17 o 
   0   5  12       22.56       27.02      3.31 o 
   1   5  12        6.10        5.38      2.42 o 
   2   5  12      101.89      101.47      6.80 o 
   3   5  12       39.91       44.65      3.95 o 
   4   5  12       97.99       83.33      5.41 o 
   5   5  12      125.09      129.27      6.97 o 
   6   5  12       29.11       37.60      6.13 o 
   7   5  12        0.26       -0.28      4.73 o 
   8   5  12        2.69        8.75      5.18 o 
   9   5  12        7.32        9.04      5.34 o 
 -11   6  12        2.59        0.72      4.45 o 
 -10   6  12        0.56       -6.99      4.66 o 
  -9   6  12        0.22       -1.13      3.91 o 
  -8   6  12      316.71      302.62     10.09 o 
  -7   6  12      260.39      279.29      8.50 o 
  -6   6  12      179.34      208.39      7.40 o 
  -5   6  12        9.94        6.16      3.25 o 
  -4   6  12       54.78       46.80      4.26 o 
  -3   6  12      885.35      868.74     13.74 o 
  -2   6  12      339.31      319.09      7.96 o 
  -1   6  12       87.76       72.25      4.83 o 
   0   6  12      104.98      110.90      4.53 o 
   1   6  12        8.18        3.67      2.77 o 
   2   6  12        2.95        2.90      2.81 o 
   3   6  12      108.23      146.24      6.02 o 
   4   6  12        0.91        3.42      3.24 o 
   5   6  12      254.65      264.71      9.30 o 
   6   6  12        1.86       -1.34      6.16 o 
   7   6  12        0.41        0.90      4.73 o 
   8   6  12       25.25       21.33      5.95 o 
   9   6  12       13.27       15.88      5.89 o 
 -10   7  12       74.67       91.04      7.31 o 
  -9   7  12        7.10        4.62      7.07 o 
  -8   7  12        8.78        9.53      4.33 o 
  -7   7  12      157.50      181.14      7.28 o 
  -6   7  12       35.13       40.05      4.45 o 
  -5   7  12       84.86      103.32      5.86 o 
  -4   7  12        1.62       -2.11      2.96 o 
  -3   7  12       13.35       12.09      3.25 o 
  -2   7  12      529.47      542.54     10.41 o 
  -1   7  12      197.83      199.74      6.46 o 
   0   7  12       73.48       64.06      4.30 o 
   1   7  12       18.94       20.82      3.80 o 
   2   7  12       23.12       11.57      2.96 o 
   3   7  12      239.41      240.94      7.28 o 
   4   7  12       11.40       13.82      4.12 o 
   5   7  12      611.28      612.60     21.91 o 
   6   7  12        0.19       -2.54      4.83 o 
   7   7  12       22.92       22.82      7.35 o 
   8   7  12       28.79       42.13      7.28 o 
   9   7  12       41.09       32.15      6.83 o 
 -10   8  12        7.59       10.00      4.81 o 
  -9   8  12       76.70       88.38      7.07 o 
  -8   8  12        5.34        8.01      4.73 o 
  -7   8  12      352.56      388.16     11.29 o 
  -6   8  12       76.78       76.10      5.38 o 
  -5   8  12        0.78        2.66      3.11 o 
  -4   8  12       33.11       37.49      4.17 o 
  -3   8  12        3.74        1.88      2.77 o 
  -2   8  12       27.89       35.44      3.80 o 
  -1   8  12       63.55       61.47      4.50 o 
   0   8  12      230.84      237.43      6.91 o 
   1   8  12      220.54      234.25      8.54 o 
   2   8  12      124.29      143.28      8.03 o 
   3   8  12      992.63      870.49     16.44 o 
   4   8  12       75.20       59.21      6.40 o 
   5   8  12       57.57       99.17      6.97 o 
   6   8  12       25.73       36.12      6.59 o 
   7   8  12        0.43        1.74      6.92 o 
   8   8  12        1.00       -7.97      6.10 o 
   9   8  12        0.75       -4.40      5.26 o 
 -10   9  12       29.69       28.81      5.64 o 
  -9   9  12      139.50      139.49      8.54 o 
  -8   9  12        1.86        2.25      4.33 o 
  -7   9  12       12.56       21.99      4.70 o 
  -6   9  12      195.09      180.89      7.39 o 
  -5   9  12        7.01        4.17      3.19 o 
  -4   9  12       60.49       60.69      4.68 o 
  -3   9  12        6.89        8.90      3.19 o 
  -2   9  12      102.73       94.18      5.38 o 
  -1   9  12      137.72      125.02      5.82 o 
   0   9  12       35.02       37.12      3.69 o 
   1   9  12        0.03        2.11      4.22 o 
   2   9  12      303.15      280.80      9.07 o 
   3   9  12       91.51       76.62      7.11 o 
   4   9  12       30.96       16.88      5.43 o 
   5   9  12      124.20       97.95      6.90 o 
   6   9  12      149.77      167.14     10.23 o 
   7   9  12        1.51        1.29      5.18 o 
   8   9  12        0.00       -1.80      4.73 o 
  -9  10  12       81.55       75.32      6.91 o 
  -8  10  12       14.56        8.82      4.40 o 
  -7  10  12        0.16       -2.93      3.64 o 
  -6  10  12        8.40       -1.85      3.77 o 
  -5  10  12       20.40       17.56      3.62 o 
  -4  10  12        0.36        3.20      2.96 o 
  -3  10  12      124.72      117.31      6.02 o 
  -2  10  12      172.69      168.07      6.55 o 
  -1  10  12      356.20      334.04     10.33 o 
   0  10  12       62.42       60.49      4.45 o 
   1  10  12      148.37      155.88      7.94 o 
   2  10  12      474.30      458.89     11.51 o 
   3  10  12      116.04      193.59     12.24 o 
   4  10  12      120.79      184.65     10.86 o 
   5  10  12        8.80       29.13      9.40 o 
   6  10  12       25.34       18.36      5.89 o 
   7  10  12        5.39       12.35      5.30 o 
   8  10  12        4.93        1.73     10.27 o 
  -9  11  12        5.17        8.97      6.21 o 
  -8  11  12        4.03       -0.64      4.31 o 
  -7  11  12        3.62        5.63      4.26 o 
  -6  11  12       27.93       24.04      4.70 o 
  -5  11  12       25.66       27.47      6.33 o 
  -4  11  12       19.52       22.24      3.63 o 
  -3  11  12      109.63      107.51      7.52 o 
  -2  11  12      217.16      185.00      7.26 o 
  -1  11  12      244.42      268.50      7.88 o 
   0  11  12      371.21      436.31     11.46 o 
   1  11  12       40.63       38.35      5.01 o 
   2  11  12        2.76       14.30      5.30 o 
   3  11  12      139.79      128.97      8.92 o 
   4  11  12      204.77      233.93     11.07 o 
   5  11  12      239.83      287.76     12.04 o 
   6  11  12      108.52       68.67      9.17 o 
   7  11  12        6.11        4.41      5.40 o 
   8  11  12        6.82        8.62     16.14 o 
  -9  12  12        0.20        0.43      4.40 o 
  -8  12  12       97.96       99.21      7.68 o 
  -7  12  12       14.33       10.21      4.64 o 
  -6  12  12        1.87       -0.07      4.12 o 
  -5  12  12       25.45       23.95      4.75 o 
  -4  12  12      131.25      148.24      7.41 o 
  -3  12  12        3.24        4.09      3.40 o 
  -2  12  12       18.77       15.95      3.67 o 
  -1  12  12       72.26       67.77      5.00 o 
   0  12  12        5.01       -0.67      3.59 o 
   1  12  12      252.75      294.42      9.45 o 
   2  12  12       68.63       76.93      7.28 o 
   3  12  12        0.27        0.12      5.38 o 
   4  12  12      286.23      299.21     14.77 o 
   5  12  12      321.96      305.54     15.05 o 
   6  12  12      211.45      192.60     11.62 o 
   7  12  12       26.33       28.96      6.40 o 
  -8  13  12        6.56       14.72      5.08 o 
  -7  13  12        0.73        1.45      4.26 o 
  -6  13  12      104.09      102.20      7.33 o 
  -5  13  12      134.23      120.63      7.63 o 
  -4  13  12        5.56       -1.92      3.37 o 
  -3  13  12       68.03       57.83      5.00 o 
  -2  13  12      269.36      249.70      7.97 o 
  -1  13  12        0.71        1.08      3.01 o 
   0  13  12       11.19       12.59      4.20 o 
   1  13  12      115.96      119.75      8.83 o 
   2  13  12       21.88       26.82      5.57 o 
   3  13  12       28.09       52.82      9.07 o 
   4  13  12      199.18      188.23     11.45 o 
   5  13  12       19.68        4.12      7.06 o 
   6  13  12        6.87        7.79      7.18 o 
   7  13  12        0.09        3.25      4.96 o 
  -7  14  12       21.66       16.17      5.25 o 
  -6  14  12      113.03      117.24     11.91 o 
  -5  14  12      101.18      114.61      7.59 o 
  -4  14  12        8.70       14.71      4.70 o 
  -3  14  12      214.12      258.34     11.22 o 
  -2  14  12        2.25       11.17      3.80 o 
  -1  14  12       35.58       37.82      5.09 o 
   0  14  12        2.18        0.49      3.45 o 
   1  14  12       48.53       44.28      6.77 o 
   2  14  12       93.29       78.13      7.69 o 
   3  14  12       18.35       12.26      5.30 o 
   4  14  12       39.11       58.42      9.62 o 
   5  14  12       29.49       30.13      6.28 o 
   6  14  12        4.39       -2.74      7.41 o 
  -7  15  12        4.38        4.75      4.88 o 
  -6  15  12      146.14      164.47      9.58 o 
  -5  15  12        7.04       -0.08      4.31 o 
  -4  15  12      145.97      122.47      7.76 o 
  -3  15  12       35.53       34.93      4.93 o 
  -2  15  12       41.60       42.05      4.65 o 
  -1  15  12        9.19        3.05      4.26 o 
   0  15  12        0.04       -3.74      4.59 o 
   1  15  12        0.08       -6.79      6.29 o 
   2  15  12        0.28        4.73      4.96 o 
   3  15  12        1.16        3.59      5.03 o 
   4  15  12        6.86        1.46      5.30 o 
   5  15  12       11.29       13.00      8.49 o 
  -6  16  12       80.34       94.90      7.76 o 
  -5  16  12       17.12        8.05      5.09 o 
  -4  16  12       37.76       42.79      5.71 o 
  -3  16  12       18.24        8.94      4.31 o 
  -2  16  12        5.47       -3.21      3.68 o 
  -1  16  12        0.07        1.38      4.43 o 
   0  16  12        5.15        6.83      7.53 o 
   1  16  12        0.64       10.40      5.30 o 
   2  16  12        8.94       11.64      5.30 o 
   3  16  12        0.67        6.12      4.96 o 
   4  16  12        1.19       -1.27     17.33 o 
  -4  17  12        8.17        1.59      4.31 o 
  -3  17  12       17.80       16.06      6.19 o 
  -2  17  12       99.83      105.88      8.96 o 
  -1  17  12       26.63       31.71      6.12 o 
   0  17  12       25.50       34.90      6.28 o 
   1  17  12       93.46      115.53      9.37 o 
   2  17  12        0.66       -6.33      4.22 o 
   3  17  12        1.90       -0.44      5.30 o 
  -2  18  12        1.06        5.73      7.73 o 
  -1  18  12        0.38       -2.96      5.77 o 
   0  18  12       12.67       15.31      9.81 o 
   1  18  12       65.80       70.82      9.93 o 
 -11   1  13       16.91       -0.09      5.45 o 
 -10   1  13       24.35       18.08      4.11 o 
  -9   1  13        0.54        1.53      4.20 o 
  -8   1  13       67.06       65.52      5.08 o 
  -7   1  13       87.93       67.89      4.56 o 
  -6   1  13       99.72      112.96      5.52 o 
  -5   1  13     1187.34     1143.27     15.37 o 
  -4   1  13      123.87      114.39      5.26 o 
  -3   1  13       52.96       42.36      3.64 o 
  -2   1  13        0.03        3.58      2.44 o 
  -1   1  13      487.31      502.84      8.88 o 
   0   1  13      227.19      214.30      7.80 o 
   1   1  13        8.53       10.69      2.57 o 
   2   1  13        0.00       -1.22      2.32 o 
   3   1  13       46.84       44.60      3.91 o 
   4   1  13      256.73      239.73      8.30 o 
   5   1  13        0.25       -1.17      3.08 o 
   6   1  13        9.12        7.22      3.44 o 
   7   1  13      101.74       91.49      7.91 o 
   8   1  13       15.81        9.56      7.15 o 
   9   1  13      101.28      100.28     23.91 o 
 -11   2  13        0.42       -4.05      4.14 o 
 -10   2  13        5.52        5.24      4.41 o 
  -9   2  13        0.46       -4.81      3.21 o 
  -8   2  13       52.36       52.11      4.73 o 
  -7   2  13       58.70       56.63      5.22 o 
  -6   2  13      158.88      138.93      5.91 o 
  -5   2  13     1033.64     1013.92     16.93 o 
  -4   2  13        9.33        9.51      3.02 o 
  -3   2  13      118.27      124.53      5.26 o 
  -2   2  13        8.79        9.44      2.73 o 
  -1   2  13       67.32       79.79      4.42 o 
   0   2  13       87.64      104.47      6.04 o 
   1   2  13        1.03        1.34      2.34 o 
   2   2  13      331.12      315.81      6.86 o 
   3   2  13      393.27      389.17      8.72 o 
   4   2  13      272.63      260.03      8.07 o 
   5   2  13      192.28      177.27      7.38 o 
   6   2  13      334.63      355.86     10.50 o 
   7   2  13       16.33       20.14      5.26 o 
   8   2  13       25.74       21.52      8.00 o 
   9   2  13       37.60       43.41     10.16 o 
 -11   3  13        0.04       -2.04      4.41 o 
 -10   3  13        6.89        5.47      4.33 o 
  -9   3  13        3.20        4.54      3.57 o 
  -8   3  13      106.98      104.45      6.97 o 
  -7   3  13      185.41      170.31      8.79 o 
  -6   3  13     1133.18     1107.84     17.18 o 
  -5   3  13       52.82       53.91      4.84 o 
  -4   3  13      623.21      559.65      9.97 o 
  -3   3  13       16.70       18.84      3.20 o 
  -2   3  13      166.77      179.65      5.79 o 
  -1   3  13      209.22      229.48      6.14 o 
   0   3  13       89.35       95.25      4.43 o 
   1   3  13      109.52      150.76      5.27 o 
   2   3  13       61.84       54.44      4.24 o 
   3   3  13       42.24       52.73      4.11 o 
   4   3  13      121.79      137.94      5.82 o 
   5   3  13        0.27        0.86      3.89 o 
   6   3  13        9.45       14.50      5.03 o 
   7   3  13       50.06       46.73      6.83 o 
   8   3  13        1.01       -4.54      4.73 o 
   9   3  13       44.95       55.34     13.15 o 
 -11   4  13        0.18       -1.95      5.35 o 
 -10   4  13       62.35       57.69      6.17 o 
  -9   4  13      157.44      153.25      8.47 o 
  -8   4  13      183.78      180.33      7.86 o 
  -7   4  13       15.94       22.40      4.00 o 
  -6   4  13     1235.74     1246.73     18.57 o 
  -5   4  13       15.71       14.80      3.76 o 
  -4   4  13     1244.98     1238.76     17.94 o 
  -3   4  13        3.23        8.26      2.85 o 
  -2   4  13       24.52       27.32      3.29 o 
  -1   4  13       37.40       39.16      3.43 o 
   0   4  13      113.70      116.00      4.86 o 
   1   4  13        0.03       -3.47      2.31 o 
   2   4  13       18.89       11.03      2.98 o 
   3   4  13      134.96      131.40      6.02 o 
   4   4  13       80.27       99.65      5.38 o 
   5   4  13       24.93       26.05      5.18 o 
   6   4  13      113.17      109.02      8.39 o 
   7   4  13       46.72       36.73      8.94 o 
   8   4  13       29.37       42.54      6.67 o 
   9   4  13        7.97        9.30      7.77 o 
 -10   5  13        0.00       -2.53      4.12 o 
  -9   5  13        3.50        7.77      4.49 o 
  -8   5  13        5.53        4.03      3.63 o 
  -7   5  13      327.20      336.74     10.03 o 
  -6   5  13       70.41       74.38      5.35 o 
  -5   5  13      312.70      281.57      8.38 o 
  -4   5  13       83.79       87.07      5.44 o 
  -3   5  13       39.90       43.93      4.17 o 
  -2   5  13      146.37      168.66      7.66 o 
  -1   5  13        1.30        3.48      2.45 o 
   0   5  13      474.61      460.46     10.14 o 
   1   5  13        2.96        3.64      2.40 o 
   2   5  13       90.71       59.05      4.73 o 
   3   5  13       32.35       45.01      4.00 o 
   4   5  13       45.87       37.47      4.00 o 
   5   5  13        3.57       12.32      4.03 o 
   6   5  13      444.92      421.78     13.99 o 
   7   5  13       11.95       10.48      5.43 o 
   8   5  13       32.68       44.04      6.72 o 
   9   5  13       11.95       20.03      6.13 o 
 -10   6  13        0.08        3.76      4.64 o 
  -9   6  13        2.78        1.11      5.18 o 
  -8   6  13       96.56       90.22      6.92 o 
  -7   6  13        0.04       -2.24      3.25 o 
  -6   6  13       48.11       49.66      4.85 o 
  -5   6  13       27.25       29.91      4.17 o 
  -4   6  13      120.02      123.92      6.16 o 
  -3   6  13       57.81       53.20      4.95 o 
  -2   6  13      206.76      209.92      6.91 o 
  -1   6  13      811.05      866.45     13.82 o 
   0   6  13      456.29      478.66      9.79 o 
   1   6  13      373.09      351.99     17.06 o 
   2   6  13      133.19      101.50      5.44 o 
   3   6  13       28.87       38.54      4.11 o 
   4   6  13       35.11       53.26      4.66 o 
   5   6  13      639.62      689.32     14.72 o 
   6   6  13       24.85       15.63      5.57 o 
   7   6  13      126.49      154.86     10.01 o 
   8   6  13        0.53        0.33      5.18 o 
   9   6  13       18.53       11.61      5.95 o 
 -10   7  13        3.82       -5.87      3.91 o 
  -9   7  13        1.64       -0.79      4.20 o 
  -8   7  13       11.70       12.64      6.21 o 
  -7   7  13       32.40       23.95      4.22 o 
  -6   7  13        2.83       -3.06      4.01 o 
  -5   7  13      135.10      134.28      6.81 o 
  -4   7  13       90.45      105.26      5.69 o 
  -3   7  13      392.03      398.31      9.53 o 
  -2   7  13       10.73        9.94      6.04 o 
  -1   7  13      122.63      129.89      6.17 o 
   0   7  13       62.11       49.18      4.35 o 
   1   7  13       76.01       92.94      6.03 o 
   2   7  13       29.09       31.27      4.48 o 
   3   7  13       42.95       33.34      4.65 o 
   4   7  13       28.21       22.96      5.25 o 
   5   7  13       11.51        9.77      4.20 o 
   6   7  13       38.65       41.31      6.28 o 
   7   7  13       29.25       32.04      6.13 o 
   8   7  13       69.61       89.55      8.67 o 
 -10   8  13        0.99       -2.94      4.81 o 
  -9   8  13       35.43       43.54      5.86 o 
  -8   8  13        5.39        2.60      5.00 o 
  -7   8  13      170.40      180.84      9.15 o 
  -6   8  13      196.50      180.40      7.43 o 
  -5   8  13        5.15        4.79      3.71 o 
  -4   8  13       36.27       38.01      4.17 o 
  -3   8  13       16.50       20.13      3.63 o 
  -2   8  13        0.23        0.19      2.96 o 
  -1   8  13      146.63      161.13     10.87 o 
   0   8  13       90.54       98.15      5.15 o 
   1   8  13       13.12        5.90      3.80 o 
   2   8  13      188.58      206.75      8.37 o 
   3   8  13      550.08      567.30     19.50 o 
   4   8  13      336.84      313.46     11.87 o 
   5   8  13        1.12       -0.06      3.64 o 
   6   8  13        3.83        2.17      4.86 o 
   7   8  13        0.00       -0.23      5.43 o 
   8   8  13        2.62        9.85      8.95 o 
  -9   9  13       25.20       26.81      5.32 o 
  -8   9  13       24.99       28.50      5.64 o 
  -7   9  13       71.84       65.47      6.31 o 
  -6   9  13       67.68       78.03      5.89 o 
  -5   9  13       63.35       68.45      6.25 o 
  -4   9  13        7.21        2.55      3.06 o 
  -3   9  13       19.70       22.00      3.54 o 
  -2   9  13      485.58      445.25     13.33 o 
  -1   9  13      158.53      139.21      6.19 o 
   0   9  13      202.23      199.80      6.91 o 
   1   9  13      103.00      121.84      9.84 o 
   2   9  13        8.26        3.27      6.56 o 
   3   9  13      245.14      255.99     11.23 o 
   4   9  13       35.07       27.13      6.01 o 
   5   9  13       16.15       15.42      5.40 o 
   6   9  13        3.31       -5.98     14.35 o 
   7   9  13       67.97       65.82      7.69 o 
   8   9  13        3.88       13.12      5.78 o 
  -9  10  13       52.87       59.79      6.54 o 
  -8  10  13       92.82       88.95      7.42 o 
  -7  10  13       33.28       29.53      5.25 o 
  -6  10  13       37.79       37.07      7.60 o 
  -5  10  13       12.40       22.21      3.93 o 
  -4  10  13       23.96       21.20      3.89 o 
  -3  10  13       56.14       66.07      5.15 o 
  -2  10  13        6.90        2.23      2.97 o 
  -1  10  13      349.85      336.41      8.69 o 
   0  10  13        5.30        4.13      3.86 o 
   1  10  13       29.44       15.66      4.80 o 
   2  10  13        7.33       16.26      4.56 o 
   3  10  13      678.81      695.60     17.77 o 
   4  10  13       67.01       90.08      8.25 o 
   5  10  13       76.68       58.56      7.28 o 
   6  10  13        2.68       -3.51      6.61 o 
   7  10  13        0.73        3.74      6.61 o 
  -9  11  13       54.58       59.81      6.79 o 
  -8  11  13        0.01        0.29      4.49 o 
  -7  11  13        1.62       -4.35      4.12 o 
  -6  11  13        3.09        4.18      4.45 o 
  -5  11  13       45.50       60.35      5.19 o 
  -4  11  13        2.32        2.49      3.34 o 
  -3  11  13        0.05       -1.47      3.08 o 
  -2  11  13        8.77        5.54      3.11 o 
  -1  11  13      175.75      185.35      6.74 o 
   0  11  13      175.36      176.40      8.02 o 
   1  11  13      170.67      137.82      7.76 o 
   2  11  13        6.18        7.44      4.86 o 
   3  11  13        5.81        4.74      5.93 o 
   4  11  13        3.73        7.83      5.40 o 
   5  11  13       15.89        7.58      5.17 o 
   6  11  13       30.83       19.56      6.30 o 
   7  11  13        8.32       16.50      6.01 o 
  -8  12  13        0.00        3.11      4.45 o 
  -7  12  13        3.05        0.33      4.26 o 
  -6  12  13       61.92       50.54      5.93 o 
  -5  12  13       13.56       21.88      4.94 o 
  -4  12  13        0.19        2.93      3.37 o 
  -3  12  13        0.00       -5.01      3.44 o 
  -2  12  13        0.90       -2.78      3.27 o 
  -1  12  13      150.48      126.36      7.42 o 
   0  12  13       10.84        9.45      3.86 o 
   1  12  13        7.54        7.90      3.91 o 
   2  12  13        2.57       -0.75      4.59 o 
   3  12  13       57.48       72.07      7.82 o 
   4  12  13       52.92       67.35      7.43 o 
   5  12  13      289.96      311.28     13.44 o 
   6  12  13        0.03        4.95      5.40 o 
  -7  13  13        5.03        6.79      4.70 o 
  -6  13  13        1.29        3.55      4.31 o 
  -5  13  13        0.80       -1.34      4.26 o 
  -4  13  13       23.82       31.14      4.55 o 
  -3  13  13       17.69       28.49      6.71 o 
  -2  13  13       37.42       52.68      4.77 o 
  -1  13  13        4.09        5.98      3.86 o 
   0  13  13        9.39        4.59      3.68 o 
   1  13  13        4.03        9.20      5.16 o 
   2  13  13       14.28       14.04      8.10 o 
   3  13  13       78.90       97.62     10.52 o 
   4  13  13      264.02      249.10     12.47 o 
   5  13  13      230.94      252.24     20.32 o 
   6  13  13       55.99       45.98      7.55 o 
  -7  14  13        1.46       -1.53      4.70 o 
  -6  14  13       69.83       79.64      7.14 o 
  -5  14  13        9.49       10.41      5.69 o 
  -4  14  13       31.51       21.82      5.02 o 
  -3  14  13        9.25        9.17      3.80 o 
  -2  14  13        4.25        8.00      3.67 o 
  -1  14  13        5.22        1.51      4.14 o 
   0  14  13       86.94      110.31      7.76 o 
   1  14  13       10.08       13.73      5.30 o 
   2  14  13        4.05       10.14      5.18 o 
   3  14  13        6.23       11.16      5.30 o 
   4  14  13       56.00       65.59      7.69 o 
   5  14  13        1.02       13.81      7.47 o 
  -6  15  13       90.73      110.74      8.28 o 
  -5  15  13        9.65        4.00      4.58 o 
  -4  15  13       51.44       55.27      6.04 o 
  -3  15  13        8.54        1.15      3.46 o 
  -2  15  13       70.44       70.86      6.90 o 
  -1  15  13       13.06        4.70      6.73 o 
   0  15  13       17.94       12.68      5.68 o 
   1  15  13       51.12       53.42      7.28 o 
   2  15  13       43.18       61.70      7.43 o 
   3  15  13        0.31       -4.10      4.73 o 
   4  15  13        1.99        5.52      6.65 o 
  -5  16  13       79.57       76.63      7.29 o 
  -4  16  13       24.79       21.70      5.45 o 
  -3  16  13        6.91       -2.50      4.12 o 
  -2  16  13        3.47       -0.44      4.26 o 
  -1  16  13       22.84       17.65      5.77 o 
   0  16  13        3.05       -6.72      4.48 o 
   1  16  13        1.34        1.76      9.45 o 
   2  16  13        1.35       -3.81      5.12 o 
   3  16  13        0.70       -2.76      5.06 o 
  -3  17  13        3.15       -4.42      5.77 o 
  -2  17  13       10.08        9.90      4.70 o 
  -1  17  13       42.63       40.44      6.72 o 
   0  17  13        0.21       -3.88      8.67 o 
   1  17  13       14.88       12.87      6.41 o 
 -10   0  14       26.67       24.03      6.76 o 
  -9   0  14      211.31      219.58     14.94 o 
  -8   0  14       41.04       35.53      6.13 o 
  -7   0  14      122.92       91.55      9.30 o 
  -6   0  14       17.53       20.32      5.03 o 
  -5   0  14       82.36       72.54      6.65 o 
  -4   0  14      625.88      631.47     15.63 o 
  -3   0  14      589.51      619.18     15.18 o 
  -2   0  14       16.14       16.30      4.48 o 
  -1   0  14       13.94       17.93      4.48 o 
   0   0  14        0.00        4.72      3.77 o 
   1   0  14      537.39      545.76     22.67 o 
   2   0  14       17.12        9.50      3.77 o 
   3   0  14        1.04        2.06      4.59 o 
   4   0  14        1.41       11.36      4.86 o 
   5   0  14      151.75      123.72     13.15 o 
   6   0  14        1.31        5.68      5.38 o 
   7   0  14        4.05       21.52     10.76 o 
   8   0  14       20.26       21.52     10.76 o 
   9   0  14       21.14       11.95     10.76 o 
 -10   1  14        3.03        8.37      4.18 o 
  -9   1  14       17.70       15.96      4.00 o 
  -8   1  14        1.17       -2.66      3.37 o 
  -7   1  14       17.77       13.86      4.14 o 
  -6   1  14       19.91       10.08      3.38 o 
  -5   1  14      379.77      409.36      9.02 o 
  -4   1  14       50.71       41.15      4.19 o 
  -3   1  14      887.19      935.86     13.74 o 
  -2   1  14       38.75       46.23      3.99 o 
  -1   1  14       23.41       19.40      3.12 o 
   0   1  14      421.39      380.77      8.82 o 
   1   1  14       36.74       35.02      3.39 o 
   2   1  14       24.36       20.14      2.95 o 
   3   1  14       32.45       34.45      4.96 o 
   4   1  14        6.25        9.43      3.71 o 
   5   1  14        3.88        4.31      3.71 o 
   6   1  14        1.94        3.59      6.73 o 
   7   1  14       26.37       37.91      6.49 o 
   8   1  14        3.94        9.84      7.15 o 
   9   1  14        1.19       17.37     10.76 o 
 -10   2  14       30.51       24.55      5.33 o 
  -9   2  14        5.37        9.18      3.95 o 
  -8   2  14       21.23       32.83      4.54 o 
  -7   2  14        3.21        3.46      4.53 o 
  -6   2  14        6.08        3.43      3.71 o 
  -5   2  14      140.20      146.28      6.24 o 
  -4   2  14        6.01        5.59      3.29 o 
  -3   2  14        0.66        3.88      2.94 o 
  -2   2  14      130.39      112.61      5.31 o 
  -1   2  14      507.96      519.01      9.48 o 
   0   2  14      274.30      276.57      7.52 o 
   1   2  14       63.83       89.29      4.62 o 
   2   2  14       71.33       51.87      3.70 o 
   3   2  14       24.84       23.12      3.46 o 
   4   2  14       13.10       12.55      3.85 o 
   5   2  14       42.17       43.74      5.09 o 
   6   2  14       14.87       21.15      5.63 o 
   7   2  14        8.17       10.76      5.17 o 
   8   2  14       51.34       44.26     16.74 o 
   9   2  14       14.31       15.41      8.00 o 
 -10   3  14        2.08        6.55      4.56 o 
  -9   3  14        5.70        1.11      3.34 o 
  -8   3  14        2.31       -1.34      3.71 o 
  -7   3  14        1.03        6.28      3.63 o 
  -6   3  14       91.12       87.73      5.62 o 
  -5   3  14      861.88      939.46     19.23 o 
  -4   3  14      287.33      264.25      8.08 o 
  -3   3  14      492.96      477.28      9.26 o 
  -2   3  14       89.52       75.17      4.46 o 
  -1   3  14        0.63        0.93      2.56 o 
   0   3  14      122.99      119.89      5.86 o 
   1   3  14       93.24      123.23      5.14 o 
   2   3  14       62.61       61.71      4.47 o 
   3   3  14       19.00       15.05      3.52 o 
   4   3  14        0.39        0.75      3.34 o 
   5   3  14      160.39      179.89      7.96 o 
   6   3  14      394.74      416.34     13.96 o 
   7   3  14       24.30       24.40      5.95 o 
   8   3  14        8.83       14.09      5.63 o 
   9   3  14        0.06        8.72      7.15 o 
 -10   4  14       11.82        6.29      4.64 o 
  -9   4  14        9.91        7.82      4.56 o 
  -8   4  14      130.64      133.53      8.05 o 
  -7   4  14      114.53      110.41      6.56 o 
  -6   4  14       95.88       80.71      5.65 o 
  -5   4  14      160.32      163.46      7.24 o 
  -4   4  14       15.48       11.71      3.76 o 
  -3   4  14        1.09        2.15      3.21 o 
  -2   4  14       46.14       37.97      4.11 o 
  -1   4  14      320.64      338.82      7.77 o 
   0   4  14        6.38        7.67      2.74 o 
   1   4  14        2.47        0.28      2.69 o 
   2   4  14        6.87        7.49      3.91 o 
   3   4  14      138.76      146.36      6.36 o 
   4   4  14       33.41       37.39      4.17 o 
   5   4  14      125.16      120.26     12.29 o 
   6   4  14        6.91        5.14      5.83 o 
   7   4  14       17.68       23.61      5.90 o 
   8   4  14        1.70        3.26      5.06 o 
 -10   5  14        0.04       -6.03      4.02 o 
  -9   5  14        0.30       -2.97      4.02 o 
  -8   5  14        3.54        2.06      4.34 o 
  -7   5  14        6.74        8.86      3.80 o 
  -6   5  14      192.42      168.42      8.47 o 
  -5   5  14      258.02      249.50      8.00 o 
  -4   5  14       74.14       62.27      5.69 o 
  -3   5  14      358.12      354.51      8.96 o 
  -2   5  14      133.12      125.74      6.96 o 
  -1   5  14      326.45      328.88     10.39 o 
   0   5  14      577.52      597.05     11.41 o 
   1   5  14      117.75      120.45      5.23 o 
   2   5  14       94.75       80.57      4.98 o 
   3   5  14        7.62       -0.31      3.07 o 
   4   5  14      197.15      223.88      9.29 o 
   5   5  14       65.91       64.27      6.98 o 
   6   5  14       23.86       28.07      6.13 o 
   7   5  14        0.00       -1.91      5.18 o 
   8   5  14       25.42       27.83      6.13 o 
 -10   6  14       14.51       21.39      9.14 o 
  -9   6  14       56.60       40.52      6.03 o 
  -8   6  14       25.04       29.09      6.26 o 
  -7   6  14        0.03        5.42      3.75 o 
  -6   6  14      127.37      110.86      6.46 o 
  -5   6  14        5.94        2.54      3.21 o 
  -4   6  14       75.17       91.70      5.73 o 
  -3   6  14       90.51       87.91      6.03 o 
  -2   6  14       63.21       55.84      4.45 o 
  -1   6  14       18.46       23.59      3.63 o 
   0   6  14      228.46      215.35      7.01 o 
   1   6  14        5.30       -3.07      3.40 o 
   2   6  14      133.12      111.28      5.69 o 
   3   6  14       92.62       96.85      5.73 o 
   4   6  14      109.12      108.67      6.82 o 
   5   6  14      183.40      170.88     10.23 o 
   6   6  14       39.12       47.43      6.83 o 
   7   6  14       64.45       72.63      7.80 o 
   8   6  14        3.07        4.62      5.06 o 
  -9   7  14        8.25        4.10      4.48 o 
  -8   7  14      128.97      109.89      7.74 o 
  -7   7  14        0.08       -4.82      3.22 o 
  -6   7  14      206.52      210.38      7.71 o 
  -5   7  14        1.69        1.45      3.40 o 
  -4   7  14       52.30       63.36      5.26 o 
  -3   7  14      236.34      245.98      7.82 o 
  -2   7  14        1.91       -1.40      3.04 o 
  -1   7  14        3.54        6.24      2.90 o 
   0   7  14      408.34      396.39      9.25 o 
   1   7  14       19.67       20.76      4.20 o 
   2   7  14       19.71       37.96      8.95 o 
   3   7  14      121.66       98.56      6.47 o 
   4   7  14      126.04      146.62      8.40 o 
   5   7  14        6.35        5.78      4.26 o 
   6   7  14        0.95       -4.08      4.73 o 
   7   7  14        2.62        5.55      5.43 o 
   8   7  14        0.68        3.92      5.06 o 
  -9   8  14       38.00       42.66      5.93 o 
  -8   8  14       41.10       33.09      5.50 o 
  -7   8  14       26.37       21.74      4.60 o 
  -6   8  14      141.19      133.00     12.11 o 
  -5   8  14        1.00        1.65      3.22 o 
  -4   8  14       17.42       18.94      3.80 o 
  -3   8  14       48.77       51.19      4.68 o 
  -2   8  14       47.58       50.83      4.61 o 
  -1   8  14      263.31      224.96      8.24 o 
   0   8  14       91.39       74.69      4.90 o 
   1   8  14      291.20      335.30     13.11 o 
   2   8  14       71.41       74.53      5.86 o 
   3   8  14       41.83       54.75      9.24 o 
   4   8  14      100.19      125.28      8.92 o 
   5   8  14        0.01       -0.52      6.08 o 
   6   8  14       17.41       19.37      6.71 o 
   7   8  14        0.80        6.41      6.02 o 
  -9   9  14       97.58      113.68      9.84 o 
  -8   9  14       33.66       36.83      7.07 o 
  -7   9  14       94.16       83.83      7.15 o 
  -6   9  14       76.42       78.50      5.80 o 
  -5   9  14       75.38       65.70      8.24 o 
  -4   9  14        4.54        6.17      3.84 o 
  -3   9  14      192.38      188.51      7.26 o 
  -2   9  14      346.12      362.99     10.92 o 
  -1   9  14      244.14      247.71      7.82 o 
   0   9  14        4.02        7.17      4.48 o 
   1   9  14        3.02       -3.49      3.40 o 
   2   9  14       52.30       62.17      6.03 o 
   3   9  14        2.02        3.59      5.45 o 
   4   9  14       23.70       38.07      6.13 o 
   5   9  14      194.99      215.09     14.63 o 
   6   9  14       56.19       81.97     12.55 o 
   7   9  14        0.03       -3.59      5.98 o 
  -8  10  14       18.60        6.89      6.21 o 
  -7  10  14       99.31       93.19      7.33 o 
  -6  10  14       17.20       17.70      4.92 o 
  -5  10  14       17.55       14.21      4.00 o 
  -4  10  14        4.08        4.59      3.40 o 
  -3  10  14        3.19        4.62      3.25 o 
  -2  10  14        0.97       -0.83      2.96 o 
  -1  10  14        2.85        6.72      3.51 o 
   0  10  14       26.63       19.30      4.41 o 
   1  10  14       94.10       92.02      6.47 o 
   2  10  14      233.35      248.59     10.92 o 
   3  10  14        5.33        3.06      5.79 o 
   4  10  14       62.85       30.21      6.01 o 
   5  10  14        0.96        9.69      5.40 o 
   6  10  14        0.00       -4.30      5.97 o 
   7  10  14        0.53       -1.13     11.95 o 
  -8  11  14       30.52       28.17      8.63 o 
  -7  11  14       14.95        6.88      5.00 o 
  -6  11  14      100.88       98.76      7.48 o 
  -5  11  14        0.11       -2.69      3.27 o 
  -4  11  14      278.42      293.14      8.94 o 
  -3  11  14       25.88       24.67      4.98 o 
  -2  11  14       68.30       68.02      5.10 o 
  -1  11  14       82.86       71.87      6.11 o 
   0  11  14        7.43        7.24      4.02 o 
   1  11  14      435.66      458.94     12.31 o 
   2  11  14       98.87      110.16      8.67 o 
   3  11  14        7.41        2.53      5.18 o 
   4  11  14        9.88       22.50      7.15 o 
   5  11  14       88.81       80.38      8.25 o 
   6  11  14        8.66       13.59      7.73 o 
  -7  12  14        7.22        7.28      4.70 o 
  -6  12  14        9.12        2.10      4.26 o 
  -5  12  14        6.88        2.97      4.26 o 
  -4  12  14        7.94        4.64      3.67 o 
  -3  12  14        2.12       -2.82      3.19 o 
  -2  12  14       61.58       60.26      5.19 o 
  -1  12  14        2.58        7.65      4.26 o 
   0  12  14        4.49        4.67      3.86 o 
   1  12  14       20.79       21.48      4.81 o 
   2  12  14        0.88        8.77      5.30 o 
   3  12  14        1.60        6.69      5.57 o 
   4  12  14       40.10       34.98      7.40 o 
   5  12  14      109.10      132.81     11.30 o 
   6  12  14        0.05       18.56      6.40 o 
  -7  13  14       82.86       88.43      7.76 o 
  -6  13  14        0.07        5.00      4.70 o 
  -5  13  14       63.01       61.29     11.39 o 
  -4  13  14      111.33      139.45      7.31 o 
  -3  13  14       43.27       29.46      4.34 o 
  -2  13  14       31.06       36.84      4.55 o 
  -1  13  14        7.75       13.77      4.26 o 
   0  13  14        1.69       -2.01      3.68 o 
   1  13  14       17.06       18.86      5.30 o 
   2  13  14       35.48       38.80      9.17 o 
   3  13  14       75.43       74.84      8.13 o 
   4  13  14       48.01       51.49      9.56 o 
   5  13  14       15.43       19.87      6.12 o 
  -6  14  14        2.55        3.47      4.88 o 
  -5  14  14        6.41        2.56      4.56 o 
  -4  14  14       68.59       75.24      6.72 o 
  -3  14  14        0.07       -5.52      3.68 o 
  -2  14  14       13.51       14.26      4.31 o 
  -1  14  14        2.55        1.94      4.08 o 
   0  14  14        9.54       16.20      5.57 o 
   1  14  14       30.52       37.22      6.72 o 
   2  14  14        3.58        9.44      9.27 o 
   3  14  14        7.61       17.66      5.57 o 
   4  14  14       47.69       37.81      6.83 o 
  -5  15  14        3.14        4.85      4.75 o 
  -4  15  14       45.90       33.23      8.45 o 
  -3  15  14       39.57       32.05      4.68 o 
  -2  15  14        2.78        3.41      4.12 o 
  -1  15  14       79.52       84.30      6.94 o 
   0  15  14       18.17       26.95      6.28 o 
   1  15  14        3.68        1.54      5.15 o 
   2  15  14       20.87       18.85      6.28 o 
   3  15  14        4.39        4.04      6.37 o 
  -3  16  14       12.03        6.18      5.97 o 
  -2  16  14       15.42       12.39      5.00 o 
  -1  16  14        7.33        8.38      5.68 o 
   0  16  14        1.81        1.67      5.52 o 
   1  16  14       47.33       68.69      7.98 o 
   2  16  14        0.00       -2.40      4.96 o 
 -10   1  15       37.45       36.85      5.33 o 
  -9   1  15       26.10       29.97      5.05 o 
  -8   1  15        1.44        0.89      3.46 o 
  -7   1  15        5.71        5.81      3.57 o 
  -6   1  15       68.15       74.51      5.44 o 
  -5   1  15       65.43       74.76      5.06 o 
  -4   1  15     1242.95     1237.57     16.83 o 
  -3   1  15      434.10      407.27      9.02 o 
  -2   1  15       17.47       14.84      3.35 o 
  -1   1  15      280.26      310.44      7.75 o 
   0   1  15       82.60       87.53      4.88 o 
   1   1  15      193.11      177.00      5.87 o 
   2   1  15        0.07        0.12      2.49 o 
   3   1  15        2.87        0.04      3.51 o 
   4   1  15        0.37        4.94      3.63 o 
   5   1  15       12.18        9.23      5.79 o 
   6   1  15      188.55      171.81     12.25 o 
   7   1  15        0.73        9.31      5.17 o 
   8   1  15       36.87       36.62      9.30 o 
 -10   2  15        0.20       -5.03      4.85 o 
  -9   2  15        0.91        3.96      3.76 o 
  -8   2  15        0.01       -2.39      3.80 o 
  -7   2  15       96.83       89.79      5.98 o 
  -6   2  15       27.29       16.62      4.56 o 
  -5   2  15      344.41      382.25     12.34 o 
  -4   2  15      386.34      365.06      8.52 o 
  -3   2  15       25.68       20.54      6.03 o 
  -2   2  15       38.08       27.93      3.64 o 
  -1   2  15        0.64       -3.20      2.89 o 
   0   2  15      516.06      533.56      9.95 o 
   1   2  15       79.75       65.56      4.30 o 
   2   2  15       35.57       39.23      4.08 o 
   3   2  15       16.63       16.47      3.53 o 
   4   2  15        2.88        2.82      3.51 o 
   5   2  15      205.55      199.49      8.63 o 
   6   2  15        1.06        0.38      4.86 o 
   7   2  15        0.73       -5.26      5.75 o 
   8   2  15       35.83       28.63     11.36 o 
 -10   3  15        0.41       -6.47      4.31 o 
  -9   3  15        0.08        1.91      3.75 o 
  -8   3  15       17.20       20.21      4.41 o 
  -7   3  15       74.58       75.20      5.80 o 
  -6   3  15      321.97      321.59     10.16 o 
  -5   3  15        5.76        2.62      3.57 o 
  -4   3  15      555.62      569.77     11.94 o 
  -3   3  15      895.41      868.22     16.41 o 
  -2   3  15        0.56       -1.30      2.79 o 
  -1   3  15        2.80        3.22      2.89 o 
   0   3  15       18.76       15.64      3.44 o 
   1   3  15       63.78       72.15      4.87 o 
   2   3  15      108.95      113.29      7.03 o 
   3   3  15        9.65        8.54      3.21 o 
   4   3  15        0.16        2.31      4.66 o 
   5   3  15       24.88       35.19      5.69 o 
   6   3  15       72.18       66.82      7.34 o 
   7   3  15       52.25       48.89      7.04 o 
   8   3  15        0.07       -4.08      8.37 o 
 -10   4  15        0.12       -5.66      4.41 o 
  -9   4  15        0.91        0.98      4.41 o 
  -8   4  15        0.04        1.28      3.90 o 
  -7   4  15       37.07       52.33      5.10 o 
  -6   4  15        7.78        4.69      3.85 o 
  -5   4  15        2.82       -3.57      5.35 o 
  -4   4  15      175.96      153.21      7.27 o 
  -3   4  15       32.38       33.99      4.39 o 
  -2   4  15       75.82       83.28      5.31 o 
  -1   4  15      193.56      212.73      7.31 o 
   0   4  15        7.18        6.19      3.25 o 
   1   4  15       27.89       31.29      3.50 o 
   2   4  15      319.53      312.54      8.91 o 
   3   4  15        1.13       -2.97      2.96 o 
   4   4  15       87.17       76.89      6.37 o 
   5   4  15       17.65       10.22      5.79 o 
   6   4  15      186.54      164.62     10.31 o 
   7   4  15        3.92       13.04      5.78 o 
   8   4  15       13.12        7.74      6.35 o 
  -9   5  15        6.45        2.88      4.83 o 
  -8   5  15      122.24      127.15     12.72 o 
  -7   5  15       12.67        6.37      3.89 o 
  -6   5  15       22.13       17.23      4.08 o 
  -5   5  15       13.83       17.60      3.85 o 
  -4   5  15        0.15        0.61      4.14 o 
  -3   5  15      128.66      151.00      6.90 o 
  -2   5  15        0.15       -0.75      3.15 o 
  -1   5  15       97.32       93.17      5.61 o 
   0   5  15        0.03        2.60      3.25 o 
   1   5  15        5.41        9.96      6.56 o 
   2   5  15       55.15       52.46      4.55 o 
   3   5  15       53.53       36.45      4.39 o 
   4   5  15        2.26       -2.65      3.15 o 
   5   5  15      269.17      300.68     12.27 o 
   6   5  15      166.93      150.06      9.79 o 
   7   5  15       11.72       10.14      5.30 o 
   8   5  15       12.06       18.27      5.78 o 
  -9   6  15        8.76       12.83      6.73 o 
  -8   6  15        5.80       -2.02      3.71 o 
  -7   6  15      137.64      129.21      7.15 o 
  -6   6  15       35.78       34.11      4.65 o 
  -5   6  15        8.78        9.43      3.76 o 
  -4   6  15      177.63      174.76      7.54 o 
  -3   6  15        8.66        6.17      3.36 o 
  -2   6  15       52.13       41.03      4.30 o 
  -1   6  15       50.16       39.10      4.35 o 
   0   6  15      273.71      276.20     10.99 o 
   1   6  15      200.06      200.46      8.54 o 
   2   6  15        0.06       -5.18      3.45 o 
   3   6  15        1.38       -5.01      3.34 o 
   4   6  15      339.21      379.40     11.29 o 
   5   6  15        5.59        0.89      4.59 o 
   6   6  15        9.97        5.48      5.43 o 
   7   6  15        4.57       -0.96      5.30 o 
  -9   7  15       15.18        8.57      5.02 o 
  -8   7  15        9.95       12.29      5.87 o 
  -7   7  15       23.57       22.23      5.33 o 
  -6   7  15      159.49      141.52      7.70 o 
  -5   7  15      149.58      122.29      6.83 o 
  -4   7  15      111.30      125.36      6.56 o 
  -3   7  15        4.34        5.30      3.34 o 
  -2   7  15      253.78      266.12     11.43 o 
  -1   7  15      168.57      171.68      9.07 o 
   0   7  15       23.03       25.35      4.64 o 
   1   7  15       27.01       37.61      8.28 o 
   2   7  15       39.30       42.42      5.42 o 
   3   7  15       13.97       26.20      4.70 o 
   4   7  15       14.69        7.71      4.86 o 
   5   7  15       13.50        4.11      6.61 o 
   6   7  15       80.83       85.41      8.86 o 
   7   7  15        4.29       -0.26      7.55 o 
  -9   8  15       68.22       71.45      7.24 o 
  -8   8  15       31.03       28.32      5.55 o 
  -7   8  15      160.73      159.60      8.03 o 
  -6   8  15        1.74        7.34      3.89 o 
  -5   8  15       19.33       25.83      4.31 o 
  -4   8  15       67.65       79.32      5.71 o 
  -3   8  15        3.43        7.04      3.34 o 
  -2   8  15       76.12       86.56      5.54 o 
  -1   8  15       34.05       38.74      4.35 o 
   0   8  15       73.84       58.86      5.86 o 
   1   8  15        0.00        4.17      4.02 o 
   2   8  15       90.21       94.47      7.94 o 
   3   8  15       63.66       63.38     10.43 o 
   4   8  15       96.49       90.88      8.22 o 
   5   8  15        7.12        4.61      4.96 o 
   6   8  15       25.08       24.73      7.73 o 
   7   8  15        0.02        2.32      7.06 o 
  -8   9  15        0.01       -2.42      4.66 o 
  -7   9  15       14.01       14.19      4.95 o 
  -6   9  15       29.82       19.25      6.35 o 
  -5   9  15       51.08       48.09      5.00 o 
  -4   9  15       11.34       10.53      3.70 o 
  -3   9  15        2.11        0.97      3.34 o 
  -2   9  15        6.39       15.38      3.58 o 
  -1   9  15        5.43        2.21      3.25 o 
   0   9  15        7.85       10.74      4.86 o 
   1   9  15        4.92        9.14      4.02 o 
   2   9  15       85.92       91.70      6.72 o 
   3   9  15        3.05       -5.08      5.14 o 
   4   9  15       13.85       -0.95      5.41 o 
   5   9  15        1.43        7.49      5.57 o 
   6   9  15       40.44       48.70      9.69 o 
  -8  10  15       94.90      100.11     11.47 o 
  -7  10  15       60.75       72.53      7.07 o 
  -6  10  15        0.86        7.02      3.80 o 
  -5  10  15       27.15       32.14      5.27 o 
  -4  10  15        0.21        0.35      3.91 o 
  -3  10  15       17.40       14.74      3.93 o 
  -2  10  15       13.84        7.35      3.47 o 
  -1  10  15        2.30        0.98      3.86 o 
   0  10  15       57.87       52.54      5.56 o 
   1  10  15        0.84        0.15      5.57 o 
   2  10  15      284.57      325.35     15.74 o 
   3  10  15       62.63       79.94      8.13 o 
   4  10  15      114.58       79.50      9.30 o 
   5  10  15        0.97       11.76      5.26 o 
   6  10  15        1.48       10.09      7.47 o 
  -7  11  15       20.78       16.41      5.15 o 
  -6  11  15       40.73       29.72      5.50 o 
  -5  11  15       40.73       64.99      5.83 o 
  -4  11  15       88.07       85.76      6.08 o 
  -3  11  15        6.00        6.09      3.67 o 
  -2  11  15        6.43       -3.73      3.13 o 
  -1  11  15       84.29       72.74      6.47 o 
   0  11  15       85.14      105.03      7.38 o 
   1  11  15       10.80       19.80      4.64 o 
   2  11  15       23.52       21.64      6.28 o 
   3  11  15       44.73       50.95      7.11 o 
   4  11  15        1.28        2.65      6.26 o 
   5  11  15       21.30       26.22      8.19 o 
  -7  12  15       18.92       11.52      5.15 o 
  -6  12  15       19.92       11.46      7.76 o 
  -5  12  15        0.36        4.29      3.90 o 
  -4  12  15        3.10        9.03      6.15 o 
  -3  12  15        0.36       -1.77      3.47 o 
  -2  12  15       91.45      102.58      7.29 o 
  -1  12  15        0.06       -1.83      4.02 o 
   0  12  15       18.21       17.23      4.64 o 
   1  12  15        7.59       13.53      5.68 o 
   2  12  15       47.56       68.39     13.87 o 
   3  12  15       68.40       74.72      8.13 o 
   4  12  15      118.43      138.23     10.23 o 
   5  12  15        0.46        3.75      6.57 o 
  -6  13  15        1.18        0.12      6.21 o 
  -5  13  15       10.48        3.34      4.58 o 
  -4  13  15       40.73       51.88      6.62 o 
  -3  13  15       16.80       18.22      4.45 o 
  -2  13  15       13.99        2.84      4.26 o 
  -1  13  15        4.35        7.04      4.48 o 
   0  13  15       43.46       46.31      5.77 o 
   1  13  15       26.07       30.07      6.12 o 
   2  13  15        0.02        4.38      4.96 o 
   3  13  15       54.57       66.49      8.25 o 
   4  13  15       50.71       59.91      7.98 o 
  -5  14  15       27.88       23.38      8.13 o 
  -4  14  15        9.34       15.05      4.94 o 
  -3  14  15        9.18        0.38      3.75 o 
  -2  14  15       26.43       16.19      5.15 o 
  -1  14  15        4.30        0.38      4.31 o 
   0  14  15        2.03        3.06      5.30 o 
   1  14  15       74.05       78.85      8.39 o 
   2  14  15       28.61       40.74      6.98 o 
   3  14  15       13.85       11.66      6.55 o 
  -3  15  15        1.80        0.30      4.75 o 
  -2  15  15       10.74        7.93      4.94 o 
  -1  15  15       37.39       28.72      7.24 o 
   0  15  15       15.45       24.64      6.40 o 
   1  15  15       12.21       18.69      9.76 o 
  -9   0  16        1.93       -2.05     10.16 o 
  -8   0  16       67.01       68.74      9.30 o 
  -7   0  16        2.91       -6.25      8.97 o 
  -6   0  16      158.77      122.42     10.54 o 
  -5   0  16       11.99       17.57      6.40 o 
  -4   0  16      756.29      837.76     19.09 o 
  -3   0  16      843.68      944.65     20.24 o 
  -2   0  16       52.46       58.95      7.24 o 
  -1   0  16       11.91       15.43      4.73 o 
   0   0  16       94.91       97.96      9.03 o 
   1   0  16      248.91      223.67      9.37 o 
   2   0  16       25.31       12.13      5.74 o 
   3   0  16        8.72       10.42      5.74 o 
   4   0  16        2.99       -4.18      4.86 o 
   5   0  16        4.73        9.91      5.74 o 
   6   0  16      100.80       80.32      9.69 o 
   7   0  16       18.99       -8.37     10.76 o 
  -9   1  16        1.89        2.39      4.18 o 
  -8   1  16       22.42       26.85      5.05 o 
  -7   1  16       74.95       71.65      5.73 o 
  -6   1  16       71.53       69.80      5.82 o 
  -5   1  16      319.01      331.40      9.49 o 
  -4   1  16      346.34      314.70      8.35 o 
  -3   1  16       64.85       51.68      4.43 o 
  -2   1  16       20.35       22.24      3.84 o 
  -1   1  16       99.97       96.90      5.32 o 
   0   1  16       60.31       58.69      4.63 o 
   1   1  16        0.00       -0.03      2.91 o 
   2   1  16        2.06        3.28      3.30 o 
   3   1  16       11.46        7.60      4.06 o 
   4   1  16        8.25       18.84      4.43 o 
   5   1  16        0.25        6.24      4.31 o 
   6   1  16       14.45       17.63      5.78 o 
   7   1  16       12.80       15.24      8.97 o 
  -9   2  16        1.44       -1.20      4.49 o 
  -8   2  16       13.29       17.93      4.91 o 
  -7   2  16       12.97       10.89      3.89 o 
  -6   2  16       18.82       16.21      4.00 o 
  -5   2  16       45.64       63.51      5.63 o 
  -4   2  16       23.68       24.33      4.62 o 
  -3   2  16      234.23      238.26      8.24 o 
  -2   2  16       15.37       13.34      3.45 o 
  -1   2  16       44.64       48.33      4.34 o 
   0   2  16      194.01      218.30      6.95 o 
   1   2  16      101.16       90.15      5.91 o 
   2   2  16       39.08       52.56      4.90 o 
   3   2  16        1.01        3.64      4.33 o 
   4   2  16        0.02        1.75      3.71 o 
   5   2  16       86.31       93.09      6.85 o 
   6   2  16        1.37        5.32      5.06 o 
   7   2  16      125.30      138.77     10.31 o 
  -9   3  16        1.69        0.75      3.95 o 
  -8   3  16        6.38        9.64      4.30 o 
  -7   3  16       47.03       34.35      6.97 o 
  -6   3  16        0.05       -1.45      3.40 o 
  -5   3  16      264.10      262.28      8.65 o 
  -4   3  16       66.00       52.49      5.08 o 
  -3   3  16      392.27      404.13     15.18 o 
  -2   3  16       10.53        7.73      5.44 o 
  -1   3  16      352.01      367.97      9.36 o 
   0   3  16       13.07       21.81      3.61 o 
   1   3  16       21.12       17.76      3.85 o 
   2   3  16      114.67       95.10      5.73 o 
   3   3  16       21.90       14.03      4.20 o 
   4   3  16       67.34       77.38      6.37 o 
   5   3  16       13.34       14.51      4.33 o 
   6   3  16       64.96       87.23      9.29 o 
   7   3  16      143.50      146.77     14.43 o 
  -9   4  16       26.95       10.55      4.73 o 
  -8   4  16        4.40        0.92      3.83 o 
  -7   4  16       48.47       43.16      5.08 o 
  -6   4  16       24.69       28.34      4.54 o 
  -5   4  16      103.22      113.01      7.31 o 
  -4   4  16        0.01        0.28      3.44 o 
  -3   4  16       51.77       56.01      4.97 o 
  -2   4  16       12.76       11.61      3.67 o 
  -1   4  16      458.63      461.81     10.59 o 
   0   4  16        7.42        2.33      3.30 o 
   1   4  16       66.34       86.67      5.69 o 
   2   4  16       17.11        9.50      3.63 o 
   3   4  16       23.68       12.08      4.44 o 
   4   4  16        1.59        3.23      4.20 o 
   5   4  16       10.13        7.82      6.33 o 
   6   4  16       34.54       52.07      7.20 o 
   7   4  16        9.34       16.76      6.76 o 
  -9   5  16        5.28        3.08      4.53 o 
  -8   5  16       22.90       10.05      5.95 o 
  -7   5  16       70.22       82.75      6.27 o 
  -6   5  16      141.65      141.78      7.42 o 
  -5   5  16        0.85       -5.04      3.36 o 
  -4   5  16      247.05      250.59     10.47 o 
  -3   5  16       48.96       54.04      5.01 o 
  -2   5  16      114.27      117.55      6.44 o 
  -1   5  16      390.00      431.38     10.37 o 
   0   5  16      232.37      241.66      8.06 o 
   1   5  16      272.23      301.54      9.84 o 
   2   5  16        1.93       -4.41      3.87 o 
   3   5  16        8.94        1.30      3.63 o 
   4   5  16       17.53       31.75      5.16 o 
   5   5  16       17.20       15.54      6.13 o 
   6   5  16        0.51        3.86      5.73 o 
   7   5  16        2.47        4.83      5.30 o 
  -8   6  16        0.15       -1.63      3.80 o 
  -7   6  16       84.33       74.08      6.93 o 
  -6   6  16        1.68        0.61      3.80 o 
  -5   6  16        7.01       14.95      4.96 o 
  -4   6  16        4.09        2.14      3.73 o 
  -3   6  16        6.29        3.68      4.53 o 
  -2   6  16       17.81       13.83      3.80 o 
  -1   6  16       71.15       75.61      5.54 o 
   0   6  16        1.85        3.41      4.02 o 
   1   6  16       48.96       52.79      5.77 o 
   2   6  16        0.08        4.35      3.86 o 
   3   6  16        0.27        0.33      3.86 o 
   4   6  16        2.84      -10.08      8.97 o 
   5   6  16       28.21       21.52      5.89 o 
   6   6  16        4.33       10.59      5.78 o 
   7   6  16        0.00       -3.67      5.43 o 
  -8   7  16       13.84       19.54      5.32 o 
  -7   7  16       20.74       17.24      4.35 o 
  -6   7  16       22.55       20.29      4.39 o 
  -5   7  16        6.06        4.91      3.89 o 
  -4   7  16        0.26       -0.40      3.67 o 
  -3   7  16        0.75        4.23      3.46 o 
  -2   7  16       71.49       58.17      5.22 o 
  -1   7  16      100.87       97.68      5.99 o 
   0   7  16       13.32       14.76      4.53 o 
   1   7  16       36.90       53.23      5.64 o 
   2   7  16       19.53       29.93      5.01 o 
   3   7  16        0.93       -4.53      4.14 o 
   4   7  16      130.78      137.02     10.81 o 
   5   7  16        5.40       -9.79      6.61 o 
   6   7  16        7.54        6.47      6.86 o 
  -8   8  16       15.83       10.16      5.32 o 
  -7   8  16        0.81       -0.85      4.15 o 
  -6   8  16       29.57       37.46      5.15 o 
  -5   8  16       76.81       78.69      5.86 o 
  -4   8  16       92.44      106.97      6.53 o 
  -3   8  16        0.61       -1.08      4.91 o 
  -2   8  16       55.30       73.00      5.44 o 
  -1   8  16        0.55       -1.34      3.34 o 
   0   8  16      344.72      343.56     10.79 o 
   1   8  16        5.20       12.68      4.56 o 
   2   8  16        2.00       -2.95      3.80 o 
   3   8  16       18.50        9.01      5.45 o 
   4   8  16       30.07       36.32      7.43 o 
   5   8  16       13.56        7.77      6.61 o 
   6   8  16        1.21       -8.16     13.75 o 
  -7   9  16        5.40        0.86      4.75 o 
  -6   9  16       15.93       11.97      4.25 o 
  -5   9  16       11.85       15.08      4.10 o 
  -4   9  16      107.39       98.78      6.40 o 
  -3   9  16      102.21       98.31      6.28 o 
  -2   9  16        0.66       -1.13      3.36 o 
  -1   9  16      127.67      140.31      7.94 o 
   0   9  16       17.90       18.36      5.89 o 
   1   9  16       98.27       98.74     10.70 o 
   2   9  16        1.72        3.02      4.96 o 
   3   9  16       64.31       53.00      6.98 o 
   4   9  16       11.89       15.25      5.68 o 
   5   9  16        1.11       -6.50      6.61 o 
  -7  10  16        0.15       -5.01      4.45 o 
  -6  10  16       11.31        6.04      4.17 o 
  -5  10  16       91.70      105.47      6.88 o 
  -4  10  16       11.71        6.63      3.80 o 
  -3  10  16       26.30       15.53      4.04 o 
  -2  10  16        0.27       -2.36      3.34 o 
  -1  10  16        2.95       -0.26      4.02 o 
   0  10  16        2.82        9.79      7.94 o 
   1  10  16        7.64       11.73      4.48 o 
   2  10  16        0.02        9.25      5.30 o 
   3  10  16        1.67       12.97      5.73 o 
   4  10  16        0.67        5.98      5.92 o 
   5  10  16        1.79        1.61      5.40 o 
  -6  11  16       11.57       18.38      5.32 o 
  -5  11  16        4.15        7.48      4.02 o 
  -4  11  16       67.46       77.10      5.99 o 
  -3  11  16       43.39       39.67      6.76 o 
  -2  11  16       22.89       17.06      4.70 o 
  -1  11  16        1.25        6.16      4.66 o 
   0  11  16       10.61        9.63      4.31 o 
   1  11  16       40.67       44.95      5.64 o 
   2  11  16       12.27       24.64      6.40 o 
   3  11  16       80.18       79.74      8.39 o 
   4  11  16       36.70       52.79      8.78 o 
  -5  12  16       73.37       81.30      6.46 o 
  -4  12  16        0.27        3.19      3.93 o 
  -3  12  16        8.66       10.43      4.06 o 
  -2  12  16        2.77        6.76      4.56 o 
  -1  12  16       30.60       21.33      7.65 o 
   0  12  16        1.33        2.58      4.31 o 
   1  12  16        6.02       -3.47      4.86 o 
   2  12  16       25.95       37.51      7.20 o 
   3  12  16        4.28       -1.15      5.40 o 
   4  12  16       24.01       46.00      7.43 o 
  -4  13  16       56.44       48.11      5.36 o 
  -3  13  16      122.19      109.24      8.02 o 
  -2  13  16       99.70      100.25      9.79 o 
  -1  13  16        6.34        3.91      5.69 o 
   0  13  16       32.00       20.97      5.15 o 
   1  13  16        7.60       10.68      5.47 o 
   2  13  16        9.60       16.44      8.10 o 
   3  13  16       28.45       27.71      6.72 o 
  -3  14  16        9.35       10.65      5.35 o 
  -2  14  16        7.25        8.33      4.88 o 
  -1  14  16        0.06       -0.28      5.00 o 
   0  14  16       22.06       24.88      6.49 o 
   1  14  16       23.62       46.70      7.53 o 
  -8   1  17       16.43       28.69      5.18 o 
  -7   1  17        4.15        0.43      4.73 o 
  -6   1  17      185.32      180.49      8.30 o 
  -5   1  17        0.63        5.64      4.11 o 
  -4   1  17        0.90        6.15      3.95 o 
  -3   1  17       41.98       42.13      4.51 o 
  -2   1  17      216.89      235.79      7.61 o 
  -1   1  17       15.98       19.16      3.53 o 
   0   1  17        1.05        5.19      3.25 o 
   1   1  17       53.50       54.31      5.07 o 
   2   1  17        2.54        5.21      5.18 o 
   3   1  17       79.45       86.52      7.20 o 
   4   1  17       60.74       55.53      6.38 o 
   5   1  17        8.16        9.47      4.49 o 
   6   1  17        0.88       -1.85      5.06 o 
  -8   2  17        0.02       -5.10      4.56 o 
  -7   2  17        7.86        2.33      3.85 o 
  -6   2  17      292.39      280.64     10.97 o 
  -5   2  17      123.47      121.29      9.87 o 
  -4   2  17        3.95        0.12      4.55 o 
  -3   2  17       89.14       94.57      8.59 o 
  -2   2  17      101.61      105.25      6.16 o 
  -1   2  17       34.69       36.69      4.19 o 
   0   2  17       19.13       22.23      3.92 o 
   1   2  17       39.50       38.84      4.81 o 
   2   2  17       37.19       28.27      4.33 o 
   3   2  17        3.51        4.61      4.06 o 
   4   2  17        9.85        1.18      4.12 o 
   5   2  17        7.15       10.76      4.67 o 
   6   2  17       23.71       39.18      6.59 o 
  -8   3  17       36.63       48.62      5.65 o 
  -7   3  17        1.15       -2.16      3.85 o 
  -6   3  17       95.97       84.69      6.91 o 
  -5   3  17       78.90       55.10      5.38 o 
  -4   3  17        1.63       -0.94      3.70 o 
  -3   3  17        0.04        0.55      3.63 o 
  -2   3  17       10.34        8.47      3.85 o 
  -1   3  17      109.22       87.11      6.20 o 
   0   3  17       96.06      108.92      5.88 o 
   1   3  17      214.90      215.59      7.91 o 
   2   3  17       55.83       60.04      5.26 o 
   3   3  17        4.45        9.16      5.06 o 
   4   3  17       10.65        9.95      4.56 o 
   5   3  17       88.82      108.27      9.13 o 
   6   3  17       10.12        5.53      5.78 o 
  -8   4  17       16.69       14.28      4.52 o 
  -7   4  17        6.48        6.31      3.95 o 
  -6   4  17       26.42        7.32      4.68 o 
  -5   4  17      159.50      153.47      8.62 o 
  -4   4  17       47.52       43.42      4.84 o 
  -3   4  17       36.29       45.50      4.81 o 
  -2   4  17      107.42      112.77      6.46 o 
  -1   4  17      308.77      328.99     10.02 o 
   0   4  17        6.10        2.00      3.43 o 
   1   4  17        0.04        2.17      3.95 o 
   2   4  17        2.85        1.59      4.14 o 
   3   4  17       45.50       30.41      5.52 o 
   4   4  17       16.64       22.73      4.72 o 
   5   4  17       25.52       15.42     10.40 o 
   6   4  17       31.38       43.99     11.21 o 
  -8   5  17        6.24        5.58      4.45 o 
  -7   5  17        2.33       -1.53      4.22 o 
  -6   5  17       13.26        9.57      4.30 o 
  -5   5  17      130.48      117.16      6.93 o 
  -4   5  17      127.72      132.77      7.10 o 
  -3   5  17       28.95       39.87      4.78 o 
  -2   5  17       21.96       21.86      4.58 o 
  -1   5  17      333.17      367.62     10.21 o 
   0   5  17        2.46        6.78      4.48 o 
   1   5  17       37.66       38.35      5.25 o 
   2   5  17       28.71       36.00      6.38 o 
   3   5  17        6.73       11.27      4.53 o 
   4   5  17       54.48       50.00      9.18 o 
   5   5  17      206.37      186.87     11.45 o 
   6   5  17       76.83       96.85      9.37 o 
  -8   6  17        9.75        7.79      4.40 o 
  -7   6  17       74.20       65.60      6.09 o 
  -6   6  17       47.54       42.04      5.44 o 
  -5   6  17       53.85       37.08      5.08 o 
  -4   6  17       34.74       28.96      4.72 o 
  -3   6  17        6.79        6.89      3.80 o 
  -2   6  17       60.12       54.82      7.99 o 
  -1   6  17        8.40       10.66      3.95 o 
   0   6  17       10.61       16.60      4.91 o 
   1   6  17       67.88       77.87      6.64 o 
   2   6  17       18.44       17.12      4.45 o 
   3   6  17       65.76       53.89      6.11 o 
   4   6  17      267.86      276.57     17.33 o 
   5   6  17       11.68       22.71      7.96 o 
   6   6  17        9.35        2.46     11.36 o 
  -7   7  17        0.21       -3.25      4.03 o 
  -6   7  17       10.07       16.84      4.49 o 
  -5   7  17       17.60       17.43      4.44 o 
  -4   7  17        1.87        0.34      3.63 o 
  -3   7  17       49.03       57.55      5.49 o 
  -2   7  17       24.43       17.80      4.17 o 
  -1   7  17       74.94       75.86      6.64 o 
   0   7  17      208.31      203.74      9.49 o 
   1   7  17       11.99       11.42      4.70 o 
   2   7  17      126.74      125.80      7.94 o 
   3   7  17       39.06       38.44     14.35 o 
   4   7  17       15.82        2.39     16.14 o 
   5   7  17        0.04       -1.64     15.54 o 
  -7   8  17        0.02       -1.84      4.06 o 
  -6   8  17        5.53        2.58      7.03 o 
  -5   8  17        0.31        0.19      4.10 o 
  -4   8  17        0.27       -4.83      3.27 o 
  -3   8  17        7.38       11.61      4.10 o 
  -2   8  17        0.07        2.21      3.44 o 
  -1   8  17      112.24      121.15      9.78 o 
   0   8  17       38.38       46.48      5.64 o 
   1   8  17      334.50      366.34     15.36 o 
   2   8  17       20.14       28.13      6.21 o 
   3   8  17       10.82       19.37      5.89 o 
   4   8  17        6.76       15.84      6.12 o 
   5   8  17       12.70       24.39      7.96 o 
  -6   9  17        0.97       -4.29      4.06 o 
  -5   9  17       97.02       89.43      6.55 o 
  -4   9  17        4.75        2.57      3.78 o 
  -3   9  17       34.35       25.67      4.55 o 
  -2   9  17        0.90        0.32      3.91 o 
  -1   9  17        3.99        4.28      4.20 o 
   0   9  17       71.64       72.44      8.90 o 
   1   9  17        2.23        5.61      4.45 o 
   2   9  17        4.36        7.86      5.57 o 
   3   9  17        5.51       18.85      6.70 o 
   4   9  17       17.66       24.26      7.15 o 
  -6  10  17       80.57       83.70      6.69 o 
  -5  10  17        1.03       -1.22      3.97 o 
  -4  10  17        8.79        4.80      4.07 o 
  -3  10  17        0.36        2.01      3.62 o 
  -2  10  17        0.91        0.35      5.18 o 
  -1  10  17       61.42       60.25      6.47 o 
   0  10  17       40.30       41.92      5.93 o 
   1  10  17        1.24        4.49      6.38 o 
   2  10  17      135.98      142.06     10.06 o 
   3  10  17       79.65       96.74      8.96 o 
   4  10  17        2.53        8.54      6.80 o 
  -5  11  17       94.53       90.30      6.74 o 
  -4  11  17      112.07      115.37      7.23 o 
  -3  11  17        3.01        9.60      4.22 o 
  -2  11  17       26.07       19.65      5.09 o 
  -1  11  17        1.69       -4.44      4.83 o 
   0  11  17       22.89       19.69      4.94 o 
   1  11  17       16.07       31.94      6.83 o 
   2  11  17        1.80        3.34      5.57 o 
   3  11  17        9.66        5.38      5.89 o 
  -4  12  17        8.39        5.32      3.96 o 
  -3  12  17       30.46       51.44      6.64 o 
  -2  12  17       48.72       35.76      5.93 o 
  -1  12  17       18.12       20.96      5.32 o 
   0  12  17       31.51       47.92      5.99 o 
   1  12  17       27.04       45.46      7.22 o 
   2  12  17       68.01       94.34      9.53 o 
  -2  13  17       90.04       92.62      7.76 o 
  -1  13  17        1.20       11.45      5.01 o 
   0  13  17       22.97       16.58      6.01 o 
  -8   0  18        0.04        2.71      6.30 o 
  -7   0  18        0.38       -7.17      5.92 o 
  -6   0  18       83.50      101.48     10.54 o 
  -5   0  18        2.42        1.20     17.93 o 
  -4   0  18      265.75      253.46     14.37 o 
  -3   0  18       15.02       14.98      6.89 o 
  -2   0  18      288.25      263.83     12.03 o 
  -1   0  18        4.97        2.55      4.73 o 
   0   0  18      173.38      215.45     10.48 o 
   1   0  18      239.69      249.85     14.94 o 
   2   0  18       34.90       43.30      8.00 o 
   3   0  18        2.42       -0.34      5.98 o 
   4   0  18        2.17        5.45      6.61 o 
   5   0  18        4.07        2.69      7.17 o 
   6   0  18       13.27        4.78     10.76 o 
  -8   1  18       35.85       46.38      5.98 o 
  -7   1  18        7.68        1.40      5.03 o 
  -6   1  18        0.18       -3.50      4.49 o 
  -5   1  18      255.55      237.84      8.97 o 
  -4   1  18      194.00      210.10     14.08 o 
  -3   1  18      125.46      133.08      7.15 o 
  -2   1  18       21.98       21.40      3.94 o 
  -1   1  18       54.71       45.23      4.54 o 
   0   1  18        0.89       -4.54      3.03 o 
   1   1  18      106.41      121.72      6.90 o 
   2   1  18        0.80       -0.89      4.20 o 
   3   1  18        7.20        0.23      4.24 o 
   4   1  18        5.02        6.46      8.28 o 
   5   1  18        0.40        9.26      4.67 o 
  -8   2  18        0.25        3.79      5.03 o 
  -7   2  18        0.00        1.88      5.00 o 
  -6   2  18        5.98        7.72      4.17 o 
  -5   2  18      167.83      157.12      7.98 o 
  -4   2  18       27.65       38.01      5.04 o 
  -3   2  18      258.01      278.27      9.28 o 
  -2   2  18       10.36       19.54      4.30 o 
  -1   2  18       69.07       87.28      6.06 o 
   0   2  18       26.36       25.86      3.80 o 
   1   2  18       35.37       39.38      5.42 o 
   2   2  18       15.52       12.75      5.52 o 
   3   2  18       33.77       41.83      5.65 o 
   4   2  18       14.31       13.37      4.85 o 
   5   2  18       15.93       12.88      4.85 o 
  -7   3  18        9.99       11.00      5.12 o 
  -6   3  18       46.46       50.96      6.37 o 
  -5   3  18      202.80      215.30      8.74 o 
  -4   3  18      167.70      167.27      8.10 o 
  -3   3  18       20.11       16.43      4.19 o 
  -2   3  18        0.07       -2.91      3.51 o 
  -1   3  18        9.37        6.99      3.89 o 
   0   3  18       86.62       57.48      6.22 o 
   1   3  18      151.50      166.33      8.73 o 
   2   3  18       12.73       20.83      5.73 o 
   3   3  18        7.93        1.44      4.40 o 
   4   3  18       11.34       15.16      5.16 o 
   5   3  18       43.54       42.27      7.53 o 
  -7   4  18       45.75       47.49      5.69 o 
  -6   4  18      104.55       77.72      6.46 o 
  -5   4  18       30.44       36.05      5.42 o 
  -4   4  18       23.76       16.69      4.50 o 
  -3   4  18      106.33      102.14      6.48 o 
  -2   4  18      136.23      137.42      7.44 o 
  -1   4  18       29.01       27.67      4.54 o 
   0   4  18       23.78       22.01      5.25 o 
   1   4  18      210.02      206.68     11.04 o 
   2   4  18        1.76        6.05      4.41 o 
   3   4  18        7.88        2.82      5.46 o 
   4   4  18        7.30       14.81      8.00 o 
   5   4  18       63.10       62.28      7.80 o 
  -7   5  18        3.41        9.93      4.19 o 
  -6   5  18       74.28       79.20      6.40 o 
  -5   5  18        3.02        0.74      3.95 o 
  -4   5  18        3.04       -1.77      3.85 o 
  -3   5  18        8.61        4.97      5.48 o 
  -2   5  18       40.01       29.45      4.54 o 
  -1   5  18      165.47      170.60      7.96 o 
   0   5  18      240.22      255.60     11.32 o 
   1   5  18       50.29       40.58      5.77 o 
   2   5  18      201.43      225.26      9.67 o 
   3   5  18        8.45       18.45      6.01 o 
   4   5  18       18.50       17.99      8.33 o 
   5   5  18        0.01        6.77      7.17 o 
  -7   6  18        0.88        0.76      4.10 o 
  -6   6  18       35.99       27.86      7.21 o 
  -5   6  18        2.50       -2.44      3.63 o 
  -4   6  18       12.11       14.35      4.45 o 
  -3   6  18        1.17       -1.33      3.63 o 
  -2   6  18        2.00        0.15      3.54 o 
  -1   6  18        6.90        9.87      5.43 o 
   0   6  18        0.81       -4.84      5.18 o 
   1   6  18      141.13      164.47     12.94 o 
   2   6  18       23.09       33.80      5.86 o 
   3   6  18        4.12       -0.37      5.45 o 
   4   6  18        8.87        7.38      6.86 o 
   5   6  18        1.70        2.52     11.95 o 
  -6   7  18       23.31       12.78      4.63 o 
  -5   7  18       12.65        4.26      4.02 o 
  -4   7  18        3.11       -3.41      3.57 o 
  -3   7  18       73.15       78.62      6.90 o 
  -2   7  18        3.36        4.17      3.89 o 
  -1   7  18       44.78       31.13      8.11 o 
   0   7  18        1.14       -1.03      4.48 o 
   1   7  18       33.07       40.54      6.21 o 
   2   7  18        2.61       13.35      4.70 o 
   3   7  18        0.04        7.26      5.30 o 
   4   7  18        0.16        3.02      7.77 o 
  -6   8  18       70.62       95.06      6.89 o 
  -5   8  18        2.63        0.97      4.00 o 
  -4   8  18       37.43       36.25      5.00 o 
  -3   8  18       29.46       21.97      4.52 o 
  -2   8  18       13.36       14.50      4.88 o 
  -1   8  18      118.09      118.97      7.94 o 
   0   8  18        1.66        3.42      4.48 o 
   1   8  18      194.64      179.00      9.58 o 
   2   8  18       12.97        4.81      4.64 o 
   3   8  18        1.69       16.23      7.21 o 
   4   8  18        2.66       -3.59      8.37 o 
  -5   9  18        7.94       -2.07      4.22 o 
  -4   9  18        0.05       -2.54      3.72 o 
  -3   9  18       26.43       23.58      4.77 o 
  -2   9  18        0.14        5.99      4.70 o 
  -1   9  18        8.49       11.61      4.88 o 
   0   9  18        5.15        7.92      5.68 o 
   1   9  18       11.99       11.04      7.25 o 
   2   9  18        7.04       10.92      5.68 o 
   3   9  18        0.54        1.46      5.43 o 
  -4  10  18        5.91        9.77      4.35 o 
  -3  10  18        0.65       -5.30      3.57 o 
  -2  10  18       14.31       10.43      4.88 o 
  -1  10  18        2.70       -1.89      4.31 o 
   0  10  18       55.44       54.92      6.90 o 
   1  10  18        0.35        7.44      5.57 o 
   2  10  18        0.17        5.63     11.07 o 
  -3  11  18       54.98       51.05      6.54 o 
  -2  11  18       24.70       26.86      5.70 o 
  -1  11  18        8.59       -1.94      4.48 o 
   0  11  18       24.62       23.60      5.62 o 
   1  11  18       31.10       23.47      7.99 o 
  -7   1  19       15.30       -0.55      5.48 o 
  -6   1  19       25.21       29.07      5.81 o 
  -5   1  19       14.80       18.61      4.91 o 
  -4   1  19      128.37      130.60      8.51 o 
  -3   1  19       20.32       18.87      4.55 o 
  -2   1  19        3.80        1.90      3.95 o 
  -1   1  19       57.87       53.50      5.38 o 
   0   1  19       96.67      110.39      6.48 o 
   1   1  19       14.55       30.01      7.25 o 
   2   1  19       35.50       35.00      6.59 o 
   3   1  19        6.61        7.40      4.73 o 
   4   1  19       24.45       24.49      5.51 o 
  -6   2  19       16.48       21.68      5.33 o 
  -5   2  19       62.28       60.04      5.98 o 
  -4   2  19       31.15       50.93      5.51 o 
  -3   2  19       14.74       28.97      5.08 o 
  -2   2  19      121.10      125.58      7.15 o 
  -1   2  19        9.19        4.06      3.90 o 
   0   2  19       83.87       78.15      6.91 o 
   1   2  19        2.18        7.41      4.17 o 
   2   2  19        3.93       -0.77      5.05 o 
   3   2  19       12.09       -5.76      4.43 o 
   4   2  19       23.77       26.61      5.65 o 
  -6   3  19       27.14       31.99      6.03 o 
  -5   3  19       70.76       73.19      6.27 o 
  -4   3  19        8.01       -0.07      3.95 o 
  -3   3  19       66.92       62.72      5.65 o 
  -2   3  19       82.25       74.25      6.02 o 
  -1   3  19       10.80       14.84      4.35 o 
   0   3  19       15.81        8.83      4.64 o 
   1   3  19       62.51       80.88      9.66 o 
   2   3  19        7.47        4.22      5.57 o 
   3   3  19       26.86       41.09      7.11 o 
   4   3  19        1.48       -1.75      5.00 o 
  -6   4  19        4.04        4.78      4.47 o 
  -5   4  19       10.37        3.89      4.64 o 
  -4   4  19        2.40        6.90      4.17 o 
  -3   4  19       43.11       58.93      6.85 o 
  -2   4  19        3.22        1.57      3.76 o 
  -1   4  19      137.26      153.19      7.74 o 
   0   4  19       19.02       19.24      4.88 o 
   1   4  19       57.41       45.86      6.03 o 
   2   4  19        8.25        4.89      8.71 o 
   3   4  19        6.61       -3.59      5.92 o 
   4   4  19        7.99        5.71      8.37 o 
  -6   5  19       74.65       94.68      6.98 o 
  -5   5  19       23.53       22.10      5.20 o 
  -4   5  19        2.33       -1.10      3.80 o 
  -3   5  19       15.58        7.35      4.10 o 
  -2   5  19       19.22       28.23      5.04 o 
  -1   5  19       60.37       65.46      6.71 o 
   0   5  19       15.24       14.39      4.88 o 
   1   5  19        4.85        7.88      6.38 o 
   2   5  19       35.55       30.53      5.32 o 
   3   5  19       14.37       10.16      6.76 o 
  -5   6  19       51.36       68.73      7.35 o 
  -4   6  19        0.83       -1.73      3.85 o 
  -3   6  19       25.44       22.26      4.44 o 
  -2   6  19        0.17       -1.50      3.67 o 
  -1   6  19        0.86        5.34      4.64 o 
   0   6  19       49.90       68.94      6.68 o 
   1   6  19       20.00       27.54      6.04 o 
   2   6  19        1.16        2.33      4.48 o 
   3   6  19      125.21      128.02     16.14 o 
  -5   7  19        0.02       -5.84      3.89 o 
  -4   7  19        0.32        7.23      4.22 o 
  -3   7  19        0.02        5.44      4.53 o 
  -2   7  19       11.25       12.05      5.55 o 
  -1   7  19        0.55        8.43      4.70 o 
   0   7  19        2.89        2.81      4.40 o 
   1   7  19       10.84       20.40      7.42 o 
   2   7  19       58.16       67.56     11.39 o 
   3   7  19        2.40        2.92     10.16 o 
  -4   8  19       12.72       12.42      4.34 o 
  -3   8  19        7.64        6.52      3.93 o 
  -2   8  19       56.47       64.11      7.82 o 
  -1   8  19        0.75        3.74      4.53 o 
   0   8  19        6.64       10.98      4.88 o 
   1   8  19       50.23       62.96      6.72 o 
   2   8  19       24.04       23.99      6.50 o 
  -3   9  19       13.80       22.33      5.56 o 
  -2   9  19        2.85       -3.60      4.61 o 
  -1   9  19        0.08        1.14      4.70 o 
   0   9  19        3.59        9.92      6.01 o 
   1   9  19       59.55       63.53      9.32 o 
  -5   0  20        5.70       16.53      7.15 o 
  -4   0  20       43.95       51.43      8.45 o 
  -3   0  20       76.66       87.76     10.54 o 
  -2   0  20      102.28      108.84     10.99 o 
  -1   0  20       55.06       47.59      8.45 o 
   0   0  20        2.33       13.68      7.47 o 
   1   0  20       16.15       11.11      6.86 o 
   2   0  20        8.87        3.44     10.76 o 
   3   0  20       16.90       19.55     22.12 o 
  -5   1  20        0.54        5.68      4.78 o 
  -4   1  20       21.96       25.47      5.33 o 
  -3   1  20       15.73        4.96      4.56 o 
  -2   1  20       74.79       70.13      6.06 o 
  -1   1  20       17.66       18.51      4.55 o 
   0   1  20       52.63       59.58      6.47 o 
   1   1  20       94.74       89.06      7.81 o 
   2   1  20       36.50       52.54      7.69 o 
   3   1  20       81.04       82.79     11.22 o 
  -5   2  20        3.24        1.12      4.56 o 
  -4   2  20       25.09       17.83      5.05 o 
  -3   2  20       18.89       20.30      4.69 o 
  -2   2  20        0.09       -1.22      3.90 o 
  -1   2  20       29.97       26.12      4.81 o 
   0   2  20        3.91        1.06      4.66 o 
   1   2  20        0.93        4.35      5.43 o 
   2   2  20       39.38       44.92      9.14 o 
   3   2  20        0.02        6.77      6.01 o 
  -5   3  20       90.19       75.36      6.70 o 
  -4   3  20        9.90       10.06      4.44 o 
  -3   3  20       33.19       42.06      5.48 o 
  -2   3  20       54.03       63.89      6.27 o 
  -1   3  20        4.98        7.90      4.64 o 
   0   3  20       50.89       55.19      6.31 o 
   1   3  20      156.38      189.64     11.77 o 
   2   3  20       43.72       68.23      8.13 o 
  -4   4  20      112.72      129.80      9.14 o 
  -3   4  20       45.68       48.66     10.36 o 
  -2   4  20       40.01       34.04      5.15 o 
  -1   4  20       50.03       62.70      6.78 o 
   0   4  20        0.71        3.79      4.83 o 
   1   4  20        3.91       12.84      4.88 o 
   2   4  20        1.87       -2.13      5.68 o 
  -4   5  20        9.89       11.08      5.16 o 
  -3   5  20        2.42        3.51      6.69 o 
  -2   5  20       23.70       28.50      5.15 o 
  -1   5  20        1.48        2.55      4.48 o 
   0   5  20        4.16       10.41      5.09 o 
   1   5  20       36.33       31.74      5.70 o 
   2   5  20        0.25       12.75      6.01 o 
  -3   6  20        0.50       -1.23      3.93 o 
  -2   6  20        0.32        1.12      5.00 o 
  -1   6  20       71.53       58.00     11.57 o 
   0   6  20       14.63       18.08      5.09 o 
   1   6  20        3.24        8.01      7.25 o 
  -2   7  20        0.14        1.96      4.70 o 
  -1   7  20        0.23        6.22      4.70 o 
   0   7  20       38.17       52.05      9.66 o 
  -2   1  21        8.02       16.61      6.38 o 
  -1   1  21        1.93        2.21      4.81 o 
   0   1  21        2.27       11.40     10.27 o 
  -2   2  21       10.76       10.44      7.08 o 
  -1   2  21       49.70       39.21      6.03 o 
   0   2  21       54.51       66.96      7.14 o 
  -1   3  21       21.94       17.94      5.42 o 
                                                 
